# Supplementary material for: A multicomponent digital intervention to promote help-seeking for mental health problems and suicide in sexual and gender diverse young adults: A randomized controlled trial
Source: PLoS Med. 2023 Mar 6;20(3):e1004197. doi: 10.1371/journal.pmed.1004197 (PMC10027204; doi:10.1371/journal.pmed.1004197)
Supplement: S1 Data — (CSV) [file pmed.1004197.s011.csv]

ID	time	group	genderidentity	sexualorientation	education	ethnic	religion	familytype	onlychirld	income	depression_s0	anxiety_cutoff_s0	stress_cutoff_s0	intention_emo_s1	intention_sui_s1	attitude_s1	behavior_s1	stigma_s1	encourageknowledge_s1	literacy_anxiety_s1	literacy_depression_s1	stress_s1	anxiety_s1	depression_s1	intention_emo	intention_sui	attitude	behavior	stigma	encourageknowledge	literacy_anxiety	literacy_depreesion	stress	anxiety	depression
1	1	2	1	0	1	0	0	1	1	1	20	4	3	3.2	4	24	.666666666666667	22	34	4	5	28	18	6	2.90909090909091	3.81818181818182	24		13	39	2	7	16	10	8
6	1	2	3	0	1	0	0	0	0	1	18	4	3	3.18181818181818		22	.3	17	35	11	9	32	14	28	3.54545454545455		23		17	35	10	9	28	22	22
11	1	2	2	0	1	0	0	0	1	2	16	2	3	2.45454545454545	2.90909090909091	26	.545454545454545	20	38	20	19	20	6	12	2.81818181818182	2.54545454545455	28		14	36	19	18	28	8	10
12	1	2	0	1	1	0	0	1	1	1	28	4	2	2.27272727272727	2.45454545454545	21	.2	17	26	13	13	22	24	14	2.72727272727273	2.54545454545455	25		19	33	12	10	24	22	8
17	1	1	0	1	1	0	0	0	1	5	8	2	0	3.2	3.3	19	.6	18	31	15	16	22	18	12	3.4	3.4	23		21	29	12	14	20	20	12
20	1	1	3	0	1	0	1	0	0	0	20	4	2		2.8	16	.818181818181818	21	35	12	9	32	34	34	2.81818181818182	2.72727272727273	17		33	35	13	12	42	42	42
23	1	1	0	0	1	0	0	0	1	1	8	3	0	2.7	2.4	17	.2	23	28	13	12	20	20	12	3	2.9	13		27	32	13	15	20	20	18
34	1	1	1	1	1	0	0	0	1	2	26	4	2	3.27272727272727	3.27272727272727	17	.181818181818182	33	30	9	9	20	22	22	3.27272727272727	3.36363636363636	18		24	31	11	12	26	20	24
35	1	2	4	3	1	0	0	0	1	3	20	3	2	3.375	3.28571428571429	20	.636363636363636	21	40	9	12	28	12	10	3.22222222222222	3.22222222222222	25		12	38	6	13	2	0	4
49	1	2	2	0	1	0	1	0	1	2	12	3	1	3.1	3.1	26	.4	20	37	13	9	26	30	22	2.8	2.8	23		21	37	12	7	26	30	18
58	1	2	2	2	1	0	0	0	0	3	22	0	0	2.27272727272727	1.90909090909091	8	.4	28	30	13	9	6	14	16	2.54545454545455	2.90909090909091	14		23	33	11	11	24	12	8
60	1	1	2	0	0	0	0	1	1	3	30	3	3	2.45454545454545	2.36363636363636	21	.2	32	30	16	19	30	18	30	2.72727272727273	2.63636363636364	22		29	33	18	19	30	12	24
62	1	2	2	0	1	0	0	2	0	1	14	3	1	1.72727272727273	1.81818181818182	13	.545454545454545	39	23	13	14	26	16	10	2.09090909090909	2	15		36	23	12	12	26	24	10
66	1	1	4	0	2	0	0	0	1	4	22	1	1	2.9	2.5	22	.4	18	32	14	20	8	0	26	2.9	2.1	27		17	30	18	16	18	0	28
68	1	2	3	0	0	0	1	3	1	3	30	4	2	2.18181818181818	2.45454545454545	19	.4	27	29	7	11	14	10	14	2.45454545454545	2	18		28	32	6	6	20	16	20
71	1	1	3	1	1	0	0	0	0	5	26	4	2	1.9	2.18181818181818	12	.363636363636364	27	31	10	11	12	10	14	2.81818181818182	2.63636363636364	18		26	32	12	13	26	18	20
72	1	2	2	2	0	0	0	2	0	0	36	2	2	1.27272727272727	1.09090909090909	13	.0909090909090909	20	34	13	11	28	12	40	1.45454545454545	1.36363636363636	18		17	33	8	7	32	20	40
74	1	2	3	2	1	0	0	0	0	1	8	2	1	2.4	2.5	14	.333333333333333	26	30	6	10	20	10	22	2.9	2.5	15		25	28	11	7	24	16	16
76	1	2	3	4	1	0	1	0	0	4	20	2	0	2.8	2.3	22	.9	16	34	14	15	10	22	22	3.2	2.8	23		15	36	16	10	12	12	26
80	1	1	2	3	1	0	0	0	0	4	18	2	1	2.72727272727273	2.18181818181818	11	.636363636363636	29	38	14	14	26	6	16	2.63636363636364	2	18		23	39	17	19	26	8	12
87	1	1	0	1	1	0	1	3	1	1	24	4	3	2.45454545454545	1.8	26	.454545454545455	18	28	16	18	28	16	18	2.5	2.2	20		18	38	17	17	28	10	14
92	1	2	4	3	1	0	0	0	1	1	18	2	1	2.9	2.9	19	.545454545454545	20	31	8	14	20	22	20	3.45454545454545	3.18181818181818	20		23	32	14	18	20	18	16
98	1	2	3	2	1	0	0	0	0	4	28	3	3	3.1	2.8	17	.5	26	30	13	12	28	20	24	3.36363636363636	3.09090909090909	16		26	31	10	8	28	22	26
112	1	2	1	0	1	0	0	1	0	3	6	2	0	1.8	1.7	14	.3	25	28	16	18	10	14	12	2.7	2.6	16		22	31	16	17	16	16	8
118	1	1	1	0	1	0	0	1	0	1	14	3	0	3.54545454545455	3.72727272727273	23	.363636363636364	18	40	12	14	14	24	20	3.54545454545455	3.54545454545455	25		22	40	12	15	16	22	20
121	1	1	0	0	1	0	0	0	1	4	18	4	2	2.45454545454545	2.27272727272727	15.9310292935503	.2	27	27	14	14	16	12	14	2.54545454545455	3	20		20	33	16	17	22	10	10
124	1	2	0	0	1	1	1	0	0	1	10	1	2	2.54545454545455	2.72727272727273	17	.454545454545455	23	37	11	9	24	10	12	2.72727272727273	2.81818181818182	22		22	36	10	13	20	12	4
125	1	2	0	1	1	0	0	1	0	1	10	4	0	2.81818181818182	2.45454545454545	19	.363636363636364	20	31	10	11	14	22	12	3	2.54545454545455	21		28	30	10	9	20	22	8
127	1	1	0	1	1	1	0	0	1	2	16	1	0	2.8	3.2	21	.6	25	34	6	3	16	6	22	3.18181818181818	3.36363636363636	19		22	33	7	8	10	6	20
134	1	2	4	1	1	1	0	0	0	4	14	2	1	3.2	3	12	.4	22	32	12	16	8	10	10	3.3	3	21		17	36	13	15	8	10	6
136	1	2	3	3	1	0	1	0	0	5	8	2	3	2.81818181818182	3.27272727272727	15	.636363636363636	22	32	16	18	12	16	0
137	1	2	2	2	2	0	0	0	0	5	14	0	0	2.3	2.5	23	.3		27	9	12	6	0	4
148	1	2	1	3	1	0	0	0	0	5	18	4	4	1.63636363636364	1.90909090909091	12	.272727272727273	18	25	15	17	40	30	22	1.63636363636364	2	25		19	25	17	19	34	28	18
156	1	2	1	3	2	1	0	0	0	5	14	0	1	3.18181818181818	2.90909090909091	26	.636363636363636	20	32	13	10	28	10	18	3.42857142857143	3	28		12	31	10	8	34	18	28
162	1	2	0	1	1	0	0	0	0	2	12	2	0	3.90909090909091	3.81818181818182	27	.636363636363636	14	39	16	17	10	14	4	3.90909090909091	3.90909090909091	29		18	40	15	14	4	8	0
164	1	2	4	3	1	0	0	3	1	4	20	2	3	2.6	1.9	19	.3	28	36.8048236006314	12	16	34	18	20	2.5	2.3	16		27	32	15	18	32	14	28
165	1	1	0	1	1	0	0	0	1	4	14	2	1	2.9	2.88888888888889	19	.7	29	32	15	13	30	20	22	3.1	3.3	17		20	28	14	14	22	28	16
166	1	1	4	3	2	0	0	0	0	2	16	2	2	3.90909090909091	4	30	1	12	40	12	11	12	6	0	3.81818181818182	4	24		20	37	10	11	16	16	4
174	1	1	0	1	1	0	0	0	1	3	4	2	1	2.63636363636364	2.72727272727273	20	.545454545454545	17	36	13	14	24	24	6	3	2.54545454545455	23		17	37	18	17	24	4	4
176	1	1	1	3	2	0	0	0	0	4	10	2	1	1.9	2.3	23	0	24	31	14	12	22	12	20	2.6	2.5	20		20	31	8	9	24	8	20
180	1	1	4	4	1	0	0	2	1	0	10	2	0	2.9	3.4	25	.5	18	31	10	11	6	0	6	3.1	3.1	24		15	30	6	9	10	0	6
184	1	1	1	4	1	0	0	0	1	2	30	3	1	2.54545454545455	2.72727272727273	15	.181818181818182	26	29	11	15	24	16	28	2.90909090909091	3.27272727272727	19		23	29	14	15	24	20	26
195	1	1	5	3	1	0	0	0	0	4	18	4	2	2.1	2.1	15	.3	23	32	12	17	26	14	20	2.9	2.66666666666667	19		31	29	13	11	28	20	26
198	1	1	4	3	1	0	0	0	0	4	18	3	2	3	2.7	20	.6	37	35	14	15	26	26	20	3.6	3.9	27		27	39	16	15	22	26	14
201	1	1	1	1	2	0	0	0	0	5	28	4	4	2.1	2.3	12	.454545454545455	18	35	6	11	24	16	16	2.5	2.5	18		18	33	11	10	24	18	18
207	1	1	0	1	1	0	1	0	0	3	22	2	1	3.63636363636364	3.36363636363636	22	.454545454545455	16	31	7	8	20	14	6	3.4	3	28		18	37	12	8	8	4	8
210	1	2	0	1	1	0	0	0	0	2	12	2	0	3.27272727272727	3.45454545454545	13	.7	21	38	18	15	20	18	10	3.27272727272727	3.36363636363636	23		24	40	14	15	20	8	10
216	1	1	0	1	1	0	0	3	1	5	14	4	2	2.5	3.1	14	.4	21	32	13	12	34	28	24	2.3	2.5	20		24	29	11	9	10	8	2
219	1	2	2	3	1	0	0	2	0	3	24	2	3	2.72727272727273	3.09090909090909	16	.818181818181818	22	36	8	8	30	18	26	3.18181818181818	3.45454545454545	22		19	31	7	9	26	16	28
220	1	1	0	4	1	0	0	0	0	5	16	3	2	2.44444444444444	1.2	10	.333333333333333	32	22	6	10	20	6	22	2.88888888888889	2.66666666666667	20		21	30	17	17	20	12	18
221	1	2	3	1	1	1	0	3	0	0	10	2	0	2.6	3	19	.3	24	35	9	12	22	6	14	2.8	3.4	23		17	36	10	13	28	12	16
226	1	2	1	0	0	0	0	0	0	3	24	4	2	2.7	3.1	25	.5	21	34	7	9	32	26	36	2.8	3.7	26		23	32	9	12	34	26	38
229	1	1	1	0	1	0	0	0	1	4	8	3	0	2.3	1.8	19	.3	18	26	12	14	20	16	16	2.5	2.5	22		19	31	15	15	18	20	16
235	1	2	4	3	2	0	0	0	0	4	18	2	0	1.7	1.9	21	.222222222222222	27	28	16	17	24	18	20	1.9	1.9	20		21	30	16	18	26	10	14
240	1	1	5	0	2	0	0	0	1	4	36	4	3	1.27272727272727	1.27272727272727	16	.0909090909090909	25	21	8	9	22	16	30	1.81818181818182	2.36363636363636	20		24	32	6	11	16	14	18
241	1	1	4	3	1	1	0	0	0	3	24	0	1	2.63636363636364	2.63636363636364	16	.2	26	24	13	13	20	2	24	3	2.27272727272727	18		31	26	14	16	6	8	18
244	1	1	1	4	1	0	1	0	0	3	12	2	0	3		20	.6	18	35	12	15	16	8	16	3.5	3.3	24		28	39	18	15	22	8	14
247	1	1	4	4	1	0	0	3	0	4	20	2	3	2.8	3	17	.6	28	29	12	12	36	24	16	2.8	3.1	19		27	32	11	13	36	36	32
248	1	1	5	3	1	0	0	2	0	5	18	2	2	2.9	2.1	15	.3	20	33	11	9	18	10	20	3.3	3.2	24		16	36	14	17	22	4	16
254	1	1	4	3	2	0	0	0	0	3	24	2	1	2.81818181818182	2.27272727272727	13	.636363636363636	20	32	16	16	22	22	26	2.90909090909091	3	20		22	32	17	17	16	16	22
258	1	2	2	2	1	0	0	2	0	2	6	2	1	2.5	3.2	22	.5	24	31	10	12	30	14	14	2.5	3.2	23		17	33	8	11	20	8	8
265	1	2	0	1	2	0	0	1	1	0	12	2	0	2.5	1.88888888888889	24	.222222222222222	30	34	14	14	10	2	0	2.63636363636364	2.09090909090909	18		29	29	13	14	2	0	10
271	1	1	4	3	2	0	0	2	1	1	28	3	2	3.1	2.5	15	.4	35	30	9	9	16	18	32	2.8	2.5	14		33	27	8	13	16	22	32
272	1	1	3	0	1	0	0	0	1	0	16	3	1	2.2	1.4	16	.3	27	28	8	13	16	14	16	2.1	2.2	24		21	34	12	15	18	14	22
273	1	1	4	4	1	0	0	2	1	4	24	2	2	2.63636363636364	2.54545454545455	23	.222222222222222	27	37	13	16	14	10	18	2.2	2.5	24		18	40	17	14	6	0	6
276	1	2	0	1	1	0	0	1	0	2	10	2	1	2.77777777777778	2.77777777777778	18	.444444444444444	26	31	11	11	26	18	26	3	3	16		29	30	10	12	22	16	22
277	1	2	1	0	1	0	0	0	1	5	22	0	0	2.6	3.1	13	.3	26	31	15	11	8	10	12	3.1	3.3	20		29	27	14	13	12	20	28
278	1	1	5	1	1	1	0	0	0	4	36	2	2	2.54545454545455	2.45454545454545	19	.545454545454545	31	34	13	15	22	16	32	3.09090909090909	2.81818181818182	26		26	40	12	16	22	12	34
281	1	1	1	0	1	0	0	0	0	1	14	1	0	2.5	2.2	22	.3	19.4236219214347	33	11	14	8	6	4	3.2	3.1	23		20	30	14	13	16	10	18
283	1	2	0	1	1	0	0	0	1	2	30	4	3	2.44444444444444	2.6	28	.3	20	37	13	10	40	16	34	3.27272727272727	3.18181818181818	29		17	38	12	11	24	12	22
284	1	1	0	1	1	0	0	2	0	2	20	4	1	2.27272727272727	2.27272727272727	14	.363636363636364	40	36	13	13	38	32	34	2.36363636363636	2.27272727272727	12		35	28	14	15	34	28	30
285	1	2	3	1	1	0	0	1	0	5	16	1	0	2.36363636363636	1.72727272727273	17	.363636363636364	20	32	11	10	10	0	8	2.81818181818182	1.54545454545455	23		28	26	12	8	4	6	10
286	1	2	0	1	1	0	0	0	1	2	28	3	1	2.6	3.1	23	.2	30	30	15	17	20	14	20	2.8	2.7	29		17	36	17	19	20	14	14
287	1	2	4	1	1	0	0	0	0	3	24	2	2	2	1.18181818181818	17	.222222222222222	24	34	12	15	30	24	22	2.7	2.2	26		19	38	9	10	40	26	38
288	1	2	1	4	1	0	0	1	0	3	26	1	0	1.9	1.6	20	.2	20	30	11	13	16	12	18	2.1	2.1	18		22	31	11	12	18	10	22
289	1	1	1	3	1	0	0	0	1	0	26	0	0	2.44444444444444	1.5	18	.5	19	33	15	16	16	10	14	2.5	2.7	20		23	40	16	14	14	8	12
292	1	2	0	1	2	0	0	2	0	4	22	1	2	2.54545454545455		13	.1	30	29	6	11	22	14	22	2.6		20		20	28	9	11	18	6	10
294	1	1	4	0	2	0	0	0	0	5	24	1	0	2.8	3.1	20	.636363636363636	21	33	13	14	20	14	20	3.1	3.5	19		21	36	14	20	16	14	14
297	1	2	0	1	1	0	0	0	0	1	38	4	4	1.81818181818182	2.27272727272727	11	.727272727272727	36	27	12	16	38	20	36
298	1	2	1	1	2	0	0	0	0	3	12	0	2	2.4	2.5	15	.454545454545455	26	33	12	15	14	0	16	2.6	2.7	17		30	33	10	11	24	8	18
317	1	1	0	1	1	0	0	0	0	5	16	2	2	2.7	2.4	28	.5	18	40	12	12	16	6	10	2.9	2.9	28		17	38	11	12	10	4	4
318	1	1	1	3	1	0	0	0	0	3	14	2	1	2.8	2.1	16	.363636363636364	35	29	11	10	22	20	18	2.6	2.81818181818182	17		30	35	11	9	26	16	20
322	1	2	1	1	2	0	0	0	0	3	26	3	3	2.6	3	21	.1	35	29	10	13	28	12	32	3.1	3.2	22		21	36	15	16	16	14	10
326	1	1	2	4	0	0	0	0	1	1	16	4	3	2.27272727272727	2.27272727272727	12	.9	40	36	13	16	42	40	24	2.33333333333333	2	9		35	38	14	18	30	36	26
327	1	2	1	0	1	0	0	0	0	2	26	3	3	3.1	3.2	19	.3	23	34	12	10	10	4	18	3.1	2.8	19		26	30	13	9	8	6	8
332	1	2	5	1	1	0	0	0	1	5	26	4	3	3.2	3.1	18	.5	25	38	17	17	36	32	38	2.7	2.7	19		26	38	17	15	28	28	28
334	1	2	1	3	1	0	0	0	0	5	22	2	2	2.72727272727273	2.45454545454545	22	.272727272727273	24	30	11	12	20	16	20	2.6	2.6	18		22	32	11	11	26	16	22
335	1	1	1	0	1	0	0	0	0	4	10	0	2	2.63636363636364	2.36363636363636	15	.272727272727273	28	28	12	16	18	20	20	2.90909090909091	3	19		23	31	13	15	22	18	16
340	1	1	0	1	1	0	0	1	0	3	12	4	1	2.81818181818182	3.18181818181818	21	.272727272727273	19	38	16	14	26	28	10	2.63636363636364	3.09090909090909	26		14	39	12	9	20	28	10
352	1	1	1	1	1	0	0	1	0	4	20	4	3	2.90909090909091	3.18181818181818	24	.545454545454545	31	32	10	13	30	34	26	3.63636363636364	3.36363636363636	19		26	37	15	17	32	24	22
361	1	1	0	1	2	0	0	1	0	5	20	3	2	2.36363636363636	2.45454545454545	14	.5	26	30	13	10	36	22	30	3.09090909090909	2.7	14		23	40	15	13	26	26	26
362	1	1	4	3	1	0	0	0	1	3	20	3	3	2.1	2.7	18	.6	23	40	10	20	32	6	22	2.6	2.7	18		19	40	17	16	38	10	26
367	1	2	4	2	1	0	0	0	0	3	14	3	1	2.6	2.6	20	.4	23	35	11	9	16	6	14	2.9	2.7	22		23	38	11	9	12	10	16
370	1	1	4	4	1	0	0	0	0	5	22	2	0	2.18181818181818	2.09090909090909	17	.454545454545455	30	35	14	15	42	34	42	2.63636363636364	2.36363636363636	11		38	35	15	15	36	36	34
372	1	1	2	2	1	1	0	0	0	4	14	3	2	2.27272727272727	2.18181818181818	20	.5	30	33	11	11	30	26	30	3	3	22		26	36	15	12	14	18	16
373	1	1	0	1	2	0	0	0	1	5	10	3	2	3.72727272727273	2.72727272727273	26	.545454545454545	16	36	14	19	26	18	2	3.63636363636364	3.72727272727273	21		18	32	14	17	0	0	0
375	1	2	4	3	2	0	0	0	1	1	16	0	1	2.7	3.3	18	.5	21	40	13	15	18	0	12	3.2	3.2	20		20	40	13	13	28	10	16
389	1	2	1	1	2	0	0	0	0	2	20	2	1	2.8	2.7	21	.5	24	33	14	11	28	22	26	2.7	2.7	20		26	31	10	9	32	22	30
392	1	2	2	2	1	0	0	0	0	1	16	1	1	1.81818181818182	1.72727272727273	19	.272727272727273	26	33	17	15	16	2	18	1.72727272727273	1.63636363636364	21		27	31	17	19	22	2	14
394	1	1	0	1	2	1	0	0	0	4	16	4	2	3.36363636363636	3.63636363636364	24	.818181818181818	17	39	13	15	0	4	0	3.27272727272727	3.27272727272727	25		20	40	15	15	16	12	6
395	1	1	1	3	1	0	0	0	0	2	14	2	0	2.90909090909091	3.09090909090909	16	.727272727272727	22	40	9	9	8	2	8	3.09090909090909	3.42857142857143	14		27	36	10	6	8	6	10
396	1	1	1	1	2	0	0	1	1	4	6	2	0	2.5	2.7	24	.3	22	39	14	17	8	16	10	2.9	3.1	24		19	39	19	18	10	14	4
397	1	2	4	1	2	0	0	2	1	2	20	2	0	2.63636363636364	2.72727272727273	20	.545454545454545	25	36	13	18	10	0	16	2.90909090909091	2.90909090909091	22		18	36	11	12	2	4	20
398	1	2	3	3	1	0	0	0	0	2	18	4	2	2.72727272727273	3.36363636363636	19	.545454545454545	26	36	12	15	36	32	32	2.81818181818182	3	20		25	33	12	12	28	24	18
399	1	2	3	2	1	0	0	0	1	1	34	3	3	2.36363636363636	2.11111111111111	16	.2	26	33	11	8	26	14	38	2.2	2.72727272727273	12		25	37	10	10	40	26	40
401	1	1	3	3	0	0	0	0	0	1	42	4	4	3.3	3.3	11	.6	35	40	15	16	36	24	42	3.22222222222222	3.77777777777778	17		29	38	12	14	34	20	42
403	1	2	0	1	1	0	0	0	0	5	10	2	0	2.90909090909091	3	24	.454545454545455	18	37	15	15	20	10	8	2.90909090909091	2.63636363636364	26		11	38	16	15	18	10	4
406	1	2	0	1	1	0	0	0	1	3	14	1	0	2.45454545454545	2.36363636363636	21	.181818181818182	20	34	12	9	16	6	14	2.90909090909091	2.5	24		20	33	18	14	28	10	18
408	1	2	1	1	2	0	0	0	0	4	26	3	3	2.5	2.1	19	.3	24	26	10	13	30	16	20	2.5	2.4	21		24	27	13	11	20	14	16
409	1	1	4	3	1	0	0	0	1	2	24	3	4	3	2.54545454545455	16	.454545454545455	30	24	7	12	26	20	22	3	3.36363636363636	16		28	26	9	12	30	22	28
410	1	1	1	3	1	0	0	0	0	5	6	2	1	2.81818181818182	2.90909090909091	23	.6	22	36	13	13	12	8	2	3	2.54545454545455	19		25	32	14	14	14	14	14
417	1	2	1	0	1	0	0	1	0	1	16	3	1	2.36363636363636	2.18181818181818	20	.3	21	36	12	11	18	16	18	2.45454545454545	2.36363636363636	22		26	29	15	14	16	18	18
419	1	2	1	0	2	0	0	0	0	1	6	2	0	3.1	2.3	20	.7	26	31.074136956176	11	11	14	16	14	2.8	2.27272727272727	22		21	32	8	5	14	14	12
420	1	2	1	2	2	0	0	0	0	1	10	3	0	2.90909090909091	1	19	.363636363636364	16	38	13	13	0	0	0	2.36363636363636	2.09090909090909	28		19	38	12	9	10	4	0
423	1	2	0	1	1	0	0	0	0	5	8	2	0	2.63636363636364	2.63636363636364	21	.272727272727273	26	33	12	15	2	2	2	2.54545454545455	2.45454545454545	17		27	35	12	12	0	2	2
425	1	1	1	2	1	0	0	1	1	0	22	3	3	2.36363636363636	2.90909090909091	19	.545454545454545	21	30	16	14	38	18	24	3.1	3.6	22		19	36	13	14	32	22	12
430	1	2	1	3	1	0	0	1	1	2	6	3	0	3	3.09090909090909	25	.363636363636364	18	38	12	15	20	4	0	2.72727272727273	2.72727272727273	21		12	39	11	15	4	6	2
432	1	2	1	1	0	0	0	3	0	2	26	3	3	2.09090909090909	2.09090909090909	25	.363636363636364	17	35	14	15	8	6	8	2.54545454545455	2.72727272727273	21		20	31	13	14	26	14	14
436	1	2	1	1	1	0	0	1	1	1	8	2	0	3.09090909090909	3.09090909090909	22	.636363636363636	31	37	11	10	8	8	4	3.36363636363636	3.36363636363636	23		28	33	12	11	14	6	8
441	1	1	4	1	1	0	0	2	1	2	26	3	1	3.9	2.3	24	.6	18	37	8	15	12	6	18	4	3.9	24		22	39	12	15	20	16	14
446	1	2	1	3	1	0	0	0	1	3	28	4	3	2.7	2.6	21	.444444444444444	28	34	12	10	30	26	36	2.4	2.1	24		25	29	13	12	38	30	42
448	1	1	2	2	0	0	0	1	1	1	14	3	0	2.875	3.18181818181818	15	.9	29	39	9	7	38	36	30	3.81818181818182	3.54545454545455	16		31	32	6	4	42	42	42
451	1	2	1	0	2	0	0	0	0	5	16	2	3	3.27272727272727	2.27272727272727	26	.727272727272727	12	34	11	14	24	22	20	3.18181818181818	2.45454545454545	22		17	32	10	13	30	26	24
457	1	1	1	1	2	0	0	0	0	3	20	4	3	2.63636363636364	2.63636363636364	19	.636363636363636	21	36	7	12	22	12	14	2.36363636363636	2.45454545454545	16		21	38	18	16	28	8	12
458	1	1	0	3	2	0	0	0	0	5	8	3	2	2.72727272727273	3	26	.636363636363636	16	38	17	16	14	2	4	3.18181818181818	3.18181818181818	21		22	34	14	15	6	0	0
465	1	1	1	1	1	0	0	0	1	1	10	2	0	3	2.18181818181818	21	0	28	32	13	10	20	18	18	2.72727272727273	3.18181818181818	18		30	35	14	12	16	18	16
470	1	1	2	3	1	0	0	0	0	2	8	2	2	2.72727272727273	1.72727272727273	11	.454545454545455	26	24	13	14	36	18	14	2.90909090909091	2.63636363636364	19		21	29	12	10	30	16	16
471	1	1	4	3	1	0	0	0	0	1	20	3	3	2.45454545454545	2.72727272727273	19	.272727272727273	21	31	15	18	16	6	12	3.09090909090909	2.90909090909091	20		17	36	18	16	20	14	2
480	1	2	0	1	1	1	0	0	0	3	14	3	1	3.09090909090909	3.09090909090909	15	.363636363636364	30	34	12	12	2	0	2	3.63636363636364		14		31	37	9	11	10	14	8
484	1	2	0	1	1	0	0	1	0	4	6	3	1	2.09090909090909	2	13	.272727272727273	17	38	12	13	26	10	14	2.45454545454545	2.27272727272727	20		22	32	13	13	30	18	16
488	1	2	3	3	1	0	0	0	0	0	26	2	1	1.9	1.4	11	.272727272727273	21	40	13	17	30	20	28	1.8	1.3	16		27	40	17	17	28	28	26
491	1	1	3	1	1	0	0	0	0	3	38	4	4	2.7	2.4	20	.7	16	40	19	21	36	16	40	2.7	2.5	20		17	37	20	21	40	30	42
498	1	2	2	2	1	0	0	3	1	4	16	3	0	2.9	3.3	25	.2	12	34	10	14	14	18	22	3.1	3.2	26		10	39	11	14	4	8	2
503	1	2	4	3	1	0	0	0	1	0	6	2	0	3.4	3.6	29	.4	14	35	16	19	12	16	0	3.6	3.6	29		16	40	11	14	2	0	0
505	1	2	4	3	1	0	0	0	0	4	22	4	2	2.9	2.6	20	.3	30	30	15	18	36	32	24	2.4	2.5	21		26	30	15	18	34	32	20
507	1	1	2	4	1	0	0	0	0	2	30	2	1	2.3	2	16	.5	26	32	12	15	26	18	40	2.7	2.4	20		22	37	10	16	18	16	36
518	1	1	3	2	1	0	0	0	0	4	12	2	1	2.3	2.5	20	.5	20	39	13	17	20	16	18	2.72727272727273	2.72727272727273	18		20	40	17	19	22	18	14
520	1	2	4	3	1	0	0	0	0	3	12	2	0	2.18181818181818	2.09090909090909	16	.181818181818182	27	28	9	12	24	16	16	1.63636363636364	1.81818181818182	14		35	25	7	11	26	18	12
521	1	1	4	4							16	3	2												3.2	3.1	22		24	32	13	9	34	36	20
524	1	1	4	3	2	0	0	0	0	5	10	3	2	1.90909090909091	2.54545454545455	20	.4	17	32	10	10	26	16	2	2		13		18	31	11	9	22	20	4
527	1	1	5	1	1	0	0	0	0	3	12	2	1	3	2.8	17	.3	22	34	10	10	28	16	26	3.4	2.9	23		22	40	9	9	22	14	16
531	1	2	3	2	1	0	0	1	1	3	12	3	2	3.6	3.5	21	.7	21	40	7	7	22	16	6	3	3.1	23		15	33	6	3	14	8	6
1	2	2	1	0	1	0	0	1	1	1	20	4	3	3.2	4	24	.666666666666667	22	34	4	5	28	18	6	3	2.8	28	.6	21	33	5	3	12	12	10
6	2	2	3	0	1	0	0	0	0	1	18	4	3	3.18181818181818		22	.3	17	35	11	9	32	14	28	3.36363636363636		26	.727272727272727	15	32	8	7	18	18	12
11	2	2	2	0	1	0	0	0	1	2	16	2	3	2.45454545454545	2.90909090909091	26	.545454545454545	20	38	20	19	20	6	12	2.72727272727273	2.72727272727273	28	.636363636363636	22	36	20	18	4	2	4
12	2	2	0	1	1	0	0	1	1	1	28	4	2	2.27272727272727	2.45454545454545	21	.2	17	26	13	13	22	24	14	2.09090909090909	1.72727272727273	25	.3	19	22	11	12	22	12	18
17	2	1	0	1	1	0	0	0	1	5	8	2	0	3.2	3.3	19	.6	18	31	15	16	22	18	12	3.2	3.6	19	.3	22	29	14	12	16	18	12
20	2	1	3	0	1	0	1	0	0	0	20	4	2		2.8	16	.818181818181818	21	35	12	9	32	34	34	2.90909090909091	2.72727272727273	17	1	34	31	15	12	28	24	22
23	2	1	0	0	1	0	0	0	1	1	8	3	0	2.7	2.4	17	.2	23	28	13	12	20	20	12	2.6	2.6	16	0	27	32	11	14	20	18	16
34	2	1	1	1	1	0	0	0	1	2	26	4	2	3.27272727272727	3.27272727272727	17	.181818181818182	33	30	9	9	20	22	22	3.27272727272727	2.90909090909091	19	.636363636363636	27	30	8	8	18	14	16
35	2	2	4	3	1	0	0	0	1	3	20	3	2	3.375	3.28571428571429	20	.636363636363636	21	40	9	12	28	12	10	2.75	2.625	22	.625	17	40	11	10	10	6	0
49	2	2	2	0	1	0	1	0	1	2	12	3	1	3.1	3.1	26	.4	20	37	13	9	26	30	22	2.8	3.4	24	.7	12	40	14	10	24	28	12
58	2	2	2	2	1	0	0	0	0	3	22	0	0	2.27272727272727	1.90909090909091	8	.4	28	30	13	9	6	14	16	2	2.2	16	.5	23	30	10	11	2	2	0
60	2	1	2	0	0	0	0	1	1	3	30	3	3	2.45454545454545	2.36363636363636	21	.2	32	30	16	19	30	18	30	3	2.45454545454545	22	.363636363636364	27	32	17	19	26	6	26
62	2	2	2	0	1	0	0	2	0	1	14	3	1	1.72727272727273	1.81818181818182	13	.545454545454545	39	23	13	14	26	16	10	1.90909090909091	2.18181818181818	13	.454545454545455	37	16	13	13	18	18	14
66	2	1	4	0	2	0	0	0	1	4	22	1	1	2.9	2.5	22	.4	18	32	14	20	8	0	26	2.9	2.9	26	.4	14	29	17	17	12	0	8
68	2	2	3	0	0	0	1	3	1	3	30	4	2	2.18181818181818	2.45454545454545	19	.4	27	29	7	11	14	10	14	2	2.18181818181818	8	0	30	31	6	6	36	30	36
71	2	1	3	1	1	0	0	0	0	5	26	4	2	1.9	2.18181818181818	12	.363636363636364	27	31	10	11	12	10	14	2.45454545454545	2.45454545454545	17	.272727272727273	25	32	11	12	2	2	0
72	2	2	2	2	0	0	0	2	0	0	36	2	2	1.27272727272727	1.09090909090909	13	.0909090909090909	20	34	13	11	28	12	40	1.72727272727273	1.72727272727273	17	.0909090909090909	22	35	4	4	28	10	42
74	2	2	3	2	1	0	0	0	0	1	8	2	1	2.4	2.5	14	.333333333333333	26	30	6	10	20	10	22	2.7	2.6	19	.1	19	39	6	2	4	0	10
76	2	2	3	4	1	0	1	0	0	4	20	2	0	2.8	2.3	22	.9	16	34	14	15	10	22	22	3	2.8	23	.8	14	37	10	12	0	8	12
80	2	1	2	3	1	0	0	0	0	4	18	2	1	2.72727272727273	2.18181818181818	11	.636363636363636	29	38	14	14	26	6	16	2.54545454545455	2.36363636363636	24	.727272727272727	23	39	16	18	10	8	6
87	2	1	0	1	1	0	1	3	1	1	24	4	3	2.45454545454545	1.8	26	.454545454545455	18	28	16	18	28	16	18	2.9	2.9	30	.727272727272727	19	40	18	17	22	18	10
92	2	2	4	3	1	0	0	0	1	1	18	2	1	2.9	2.9	19	.545454545454545	20	31	8	14	20	22	20	3	2.81818181818182	17	.636363636363636	31	38	10	18	22	22	14
98	2	2	3	2	1	0	0	0	0	4	28	3	3	3.1	2.8	17	.5	26	30	13	12	28	20	24	3.27272727272727	3.27272727272727	17	.454545454545455	25	31	9	10	24	24	28
112	2	2	1	0	1	0	0	1	0	3	6	2	0	1.8	1.7	14	.3	25	28	16	18	10	14	12	2.4	2.3	14	.3	26	33	14	15	12	2	2
118	2	1	1	0	1	0	0	1	0	1	14	3	0	3.54545454545455	3.72727272727273	23	.363636363636364	18	40	12	14	14	24	20	3	3.2	26	.454545454545455	20	32	13	13	14	14	14
121	2	1	0	0	1	0	0	0	1	4	18	4	2	2.45454545454545	2.27272727272727	15.9310292935503	.2	27	27	14	14	16	12	14	2.63636363636364	2.18181818181818	24	.2	25	31	14	13	14	8	10
124	2	2	0	0	1	1	1	0	0	1	10	1	2	2.54545454545455	2.72727272727273	17	.454545454545455	23	37	11	9	24	10	12	3	2.81818181818182	23	.454545454545455	17	35	11	15	16	10	8
125	2	2	0	1	1	0	0	1	0	1	10	4	0	2.81818181818182	2.45454545454545	19	.363636363636364	20	31	10	11	14	22	12	3.2	2.1	21	.2	24	30	11	10	24	24	18
127	2	1	0	1	1	1	0	0	1	2	16	1	0	2.8	3.2	21	.6	25	34	6	3	16	6	22
134	2	2	4	1	1	1	0	0	0	4	14	2	1	3.2	3	12	.4	22	32	12	16	8	10	10	3.2	3.1	22	.5	18	39	11	14	16	18	8
136	2	2	3	3	1	0	1	0	0	5	8	2	3	2.81818181818182	3.27272727272727	15	.636363636363636	22	32	16	18	12	16	0
137	2	2	2	2	2	0	0	0	0	5	14	0	0	2.3	2.5	23	.3		27	9	12	6	0	4
148	2	2	1	3	1	0	0	0	0	5	18	4	4	1.63636363636364	1.90909090909091	12	.272727272727273	18	25	15	17	40	30	22	2.27272727272727	1.54545454545455	29	.272727272727273	16	26	13	16	34	22	22
156	2	2	1	3	2	1	0	0	0	5	14	0	1	3.18181818181818	2.90909090909091	26	.636363636363636	20	32	13	10	28	10	18	3.09090909090909	3.54545454545455	26	.545454545454545	15	37	9	10	34	20	22
162	2	2	0	1	1	0	0	0	0	2	12	2	0	3.90909090909091	3.81818181818182	27	.636363636363636	14	39	16	17	10	14	4	3.54545454545455	3.72727272727273	30	1	22	40	15	15	12	16	0
164	2	2	4	3	1	0	0	3	1	4	20	2	3	2.6	1.9	19	.3	28	36.8048236006314	12	16	34	18	20	2.2	2.2	20	.3	26	36	17	17	34	20	34
165	2	1	0	1	1	0	0	0	1	4	14	2	1	2.9	2.88888888888889	19	.7	29	32	15	13	30	20	22	3.18181818181818	3.18181818181818	16	.545454545454545	20	28	15	14	20	22	14
166	2	1	4	3	2	0	0	0	0	2	16	2	2	3.90909090909091	4	30	1	12	40	12	11	12	6	0	3.72727272727273	4	21	1	15	40	16	14	18	16	2
174	2	1	0	1	1	0	0	0	1	3	4	2	1	2.63636363636364	2.72727272727273	20	.545454545454545	17	36	13	14	24	24	6	2.81818181818182	3.18181818181818	20	.454545454545455	18	36	10	17	10	8	0
176	2	1	1	3	2	0	0	0	0	4	10	2	1	1.9	2.3	23	0	24	31	14	12	22	12	20	2.5	2.4	19	.4	23	35	13	12	26	12	22
180	2	1	4	4	1	0	0	2	1	0	10	2	0	2.9	3.4	25	.5	18	31	10	11	6	0	6	3.1	3.2	24	.6	16	37	10	11	6	4	4
184	2	1	1	4	1	0	0	0	1	2	30	3	1	2.54545454545455	2.72727272727273	15	.181818181818182	26	29	11	15	24	16	28	3.09090909090909	3.27272727272727	21	.0909090909090909	22	33	13	14	28	28	26
195	2	1	5	3	1	0	0	0	0	4	18	4	2	2.1	2.1	15	.3	23	32	12	17	26	14	20	2.8	2.9	19	.4	28	30	11	9	20	12	10
198	2	1	4	3	1	0	0	0	0	4	18	3	2	3	2.7	20	.6	37	35	14	15	26	26	20	3.4	3.1	24	.7	23	36	19	18	34	18	14
201	2	1	1	1	2	0	0	0	0	5	28	4	4	2.1	2.3	12	.454545454545455	18	35	6	11	24	16	16	2.8	2.5	17	.444444444444444	20	38	11	12	24	12	26
207	2	1	0	1	1	0	1	0	0	3	22	2	1	3.63636363636364	3.36363636363636	22	.454545454545455	16	31	7	8	20	14	6	3.45454545454545	3.18181818181818	26	.181818181818182	16	37	10	4	8	4	0
210	2	2	0	1	1	0	0	0	0	2	12	2	0	3.27272727272727	3.45454545454545	13	.7	21	38	18	15	20	18	10	3.54545454545455	3.36363636363636	23	.6	17	40	15	17	12	8	0
216	2	1	0	1	1	0	0	3	1	5	14	4	2	2.5	3.1	14	.4	21	32	13	12	34	28	24	2.6	2.5	21	.3	26	28	7	7	20	22	18
219	2	2	2	3	1	0	0	2	0	3	24	2	3	2.72727272727273	3.09090909090909	16	.818181818181818	22	36	8	8	30	18	26	3	3.36363636363636	20	.818181818181818	20	30	8	7	36	24	36
220	2	1	0	4	1	0	0	0	0	5	16	3	2	2.44444444444444	1.2	10	.333333333333333	32	22	6	10	20	6	22	2.33333333333333	2.22222222222222	20	.2	24	33	15	16	22	10	14
221	2	2	3	1	1	1	0	3	0	0	10	2	0	2.6	3	19	.3	24	35	9	12	22	6	14	3	3.3	24	.3	17	35	12	14	8	6	10
226	2	2	1	0	0	0	0	0	0	3	24	4	2	2.7	3.1	25	.5	21	34	7	9	32	26	36	2.8	3	21	.666666666666667	28	31	10	12	32	30	38
229	2	1	1	0	1	0	0	0	1	4	8	3	0	2.3	1.8	19	.3	18	26	12	14	20	16	16	2.7	2.6	23	.2	24	38	15	15	20	28	16
235	2	2	4	3	2	0	0	0	0	4	18	2	0	1.7	1.9	21	.222222222222222	27	28	16	17	24	18	20	1.8	1.8	19	.3	27	29	19	20	20	8	16
240	2	1	5	0	2	0	0	0	1	4	36	4	3	1.27272727272727	1.27272727272727	16	.0909090909090909	25	21	8	9	22	16	30	2	1.63636363636364	17	.181818181818182	28	31	8	10	14	14	16
241	2	1	4	3	1	1	0	0	0	3	24	0	1	2.63636363636364	2.63636363636364	16	.2	26	24	13	13	20	2	24	2.72727272727273	3	25	.272727272727273	26	27	18	18	12	12	8
244	2	1	1	4	1	0	1	0	0	3	12	2	0	3		20	.6	18	35	12	15	16	8	16	3.11111111111111	3.1	21	.6	20	36	18	19	20	14	16
247	2	1	4	4	1	0	0	3	0	4	20	2	3	2.8	3	17	.6	28	29	12	12	36	24	16	2.7	3	16	.8	31	29	13	13	34	22	34
248	2	1	5	3	1	0	0	2	0	5	18	2	2	2.9	2.1	15	.3	20	33	11	9	18	10	20	3.4	3.6	27	.3	17	37	15	14	14	6	10
254	2	1	4	3	2	0	0	0	0	3	24	2	1	2.81818181818182	2.27272727272727	13	.636363636363636	20	32	16	16	22	22	26	3	2.90909090909091	24	.363636363636364	20	38	15	15	24	26	30
258	2	2	2	2	1	0	0	2	0	2	6	2	1	2.5	3.2	22	.5	24	31	10	12	30	14	14	2.4	3.1	26	.4	17	34	10	10	8	4	2
265	2	2	0	1	2	0	0	1	1	0	12	2	0	2.5	1.88888888888889	24	.222222222222222	30	34	14	14	10	2	0	2.45454545454545	2.18181818181818	18	.3	30	30	14	10	4	4	2
271	2	1	4	3	2	0	0	2	1	1	28	3	2	3.1	2.5	15	.4	35	30	9	9	16	18	32	2.9	2.8	10	.454545454545455	33	23	11	13	18	10	34
272	2	1	3	0	1	0	0	0	1	0	16	3	1	2.2	1.4	16	.3	27	28	8	13	16	14	16	2.1	2.1	26	.2	15	40	18	19	12	6	8
273	2	1	4	4	1	0	0	2	1	4	24	2	2	2.63636363636364	2.54545454545455	23	.222222222222222	27	37	13	16	14	10	18	3.2	3.2	21	.2	14	40	12	17	6	0	2
276	2	2	0	1	1	0	0	1	0	2	10	2	1	2.77777777777778	2.77777777777778	18	.444444444444444	26	31	11	11	26	18	26	2.54545454545455	2.45454545454545	16	.111111111111111	25	31	13	12	24	16	20
277	2	2	1	0	1	0	0	0	1	5	22	0	0	2.6	3.1	13	.3	26	31	15	11	8	10	12	3.2	2.7	22	.5	31	31	16	17	4	0	6
278	2	1	5	1	1	1	0	0	0	4	36	2	2	2.54545454545455	2.45454545454545	19	.545454545454545	31	34	13	15	22	16	32	2.5	3.1	23	.545454545454545	31	38	11	15	12	8	24
281	2	1	1	0	1	0	0	0	0	1	14	1	0	2.5	2.2	22	.3	19.4236219214347	33	11	14	8	6	4	2.8	2.7	21	.5	20	29	13	13	0	4	6
283	2	2	0	1	1	0	0	0	1	2	30	4	3	2.44444444444444	2.6	28	.3	20	37	13	10	40	16	34	3.09090909090909	3.27272727272727	29	.363636363636364	21	36	12	10	2	4	2
284	2	1	0	1	1	0	0	2	0	2	20	4	1	2.27272727272727	2.27272727272727	14	.363636363636364	40	36	13	13	38	32	34	2.54545454545455	2.36363636363636	11	.454545454545455	36	27	16	16	30	24	28
285	2	2	3	1	1	0	0	1	0	5	16	1	0	2.36363636363636	1.72727272727273	17	.363636363636364	20	32	11	10	10	0	8	2.63636363636364	2	22	.4	32	32	9	13	8	4	14
286	2	2	0	1	1	0	0	0	1	2	28	3	1	2.6	3.1	23	.2	30	30	15	17	20	14	20	3	3.6	27	.2	17	39	17	17	4	4	4
287	2	2	4	1	1	0	0	0	0	3	24	2	2	2	1.18181818181818	17	.222222222222222	24	34	12	15	30	24	22	2.90909090909091	2.72727272727273	25	.4	25	30	15	17	26	12	14
288	2	2	1	4	1	0	0	1	0	3	26	1	0	1.9	1.6	20	.2	20	30	11	13	16	12	18	2	2	20	.2	20	30	14	13	16	10	24
289	2	1	1	3	1	0	0	0	1	0	26	0	0	2.44444444444444	1.5	18	.5	19	33	15	16	16	10	14	2.9	2.2	21	.6	20	40	20	18	20	4	14
292	2	2	0	1	2	0	0	2	0	4	22	1	2	2.54545454545455		13	.1	30	29	6	11	22	14	22	2.63636363636364		19	.181818181818182	28	30	11	8	8	6	16
294	2	1	4	0	2	0	0	0	0	5	24	1	0	2.8	3.1	20	.636363636363636	21	33	13	14	20	14	20	3.4	3.5	27	.727272727272727	16	34	17	19	16	2	10
297	2	2	0	1	1	0	0	0	0	1	38	4	4	1.81818181818182	2.27272727272727	11	.727272727272727	36	27	12	16	38	20	36
298	2	2	1	1	2	0	0	0	0	3	12	0	2	2.4	2.5	15	.454545454545455	26	33	12	15	14	0	16	2.7	3	16	.545454545454545	26	34	12	14	28	10	12
317	2	1	0	1	1	0	0	0	0	5	16	2	2	2.7	2.4	28	.5	18	40	12	12	16	6	10	2.9	2.9	27	.5	18	39	11	13	6	0	0
318	2	1	1	3	1	0	0	0	0	3	14	2	1	2.8	2.1	16	.363636363636364	35	29	11	10	22	20	18	3.2	2.9	25	.272727272727273	27	37	12	9	22	10	8
322	2	2	1	1	2	0	0	0	0	3	26	3	3	2.6	3	21	.1	35	29	10	13	28	12	32	2.9	3.2	22	.1	25	30	13	15	22	18	28
326	2	1	2	4	0	0	0	0	1	1	16	4	3	2.27272727272727	2.27272727272727	12	.9	40	36	13	16	42	40	24	2.55555555555556	2.55555555555556	6	.9	41	36	17	17	42	38	32
327	2	2	1	0	1	0	0	0	0	2	26	3	3	3.1	3.2	19	.3	23	34	12	10	10	4	18	2.8	2.9	19	.3	23	32	16	5	30	22	32
332	2	2	5	1	1	0	0	0	1	5	26	4	3	3.2	3.1	18	.5	25	38	17	17	36	32	38	3.2	3.2	22	.6	27	33	18	16	26	24	26
334	2	2	1	3	1	0	0	0	0	5	22	2	2	2.72727272727273	2.45454545454545	22	.272727272727273	24	30	11	12	20	16	20	2.66666666666667	2.5	20	.2	25	31	12	12	26	18	26
335	2	1	1	0	1	0	0	0	0	4	10	0	2	2.63636363636364	2.36363636363636	15	.272727272727273	28	28	12	16	18	20	20	3.09090909090909		25	.363636363636364	23	35	13	12	10	0	8
340	2	1	0	1	1	0	0	1	0	3	12	4	1	2.81818181818182	3.18181818181818	21	.272727272727273	19	38	16	14	26	28	10	3.18181818181818	3	25	.181818181818182	14	40	12	13	14	24	6
352	2	1	1	1	1	0	0	1	0	4	20	4	3	2.90909090909091	3.18181818181818	24	.545454545454545	31	32	10	13	30	34	26	3.54545454545455	3.63636363636364	16	.545454545454545	24	40	16	14	34	28	20
361	2	1	0	1	2	0	0	1	0	5	20	3	2	2.36363636363636	2.45454545454545	14	.5	26	30	13	10	36	22	30	3	3.5	19	.4	23	37	14	14	22	20	28
362	2	1	4	3	1	0	0	0	1	3	20	3	3	2.1	2.7	18	.6	23	40	10	20	32	6	22	2.4	2.7	20	.555555555555556	22	40	18	20	30	8	32
367	2	2	4	2	1	0	0	0	0	3	14	3	1	2.6	2.6	20	.4	23	35	11	9	16	6	14	2.8	2.8	24	.6	23	35	10	10	16	14	18
370	2	1	4	4	1	0	0	0	0	5	22	2	0	2.18181818181818	2.09090909090909	17	.454545454545455	30	35	14	15	42	34	42	2.72727272727273	2.36363636363636	15	.2	37	32	12	14	26	20	28
372	2	1	2	2	1	1	0	0	0	4	14	3	2	2.27272727272727	2.18181818181818	20	.5	30	33	11	11	30	26	30	2.7	2.7	21	.6	22	33	15	14	16	18	16
373	2	1	0	1	2	0	0	0	1	5	10	3	2	3.72727272727273	2.72727272727273	26	.545454545454545	16	36	14	19	26	18	2	3.36363636363636	3.45454545454545	27	.636363636363636	10	40	15	15	10	16	4
375	2	2	4	3	2	0	0	0	1	1	16	0	1	2.7	3.3	18	.5	21	40	13	15	18	0	12	3.3	3.3	21	.666666666666667	22	40	14	14	12	6	10
389	2	2	1	1	2	0	0	0	0	2	20	2	1	2.8	2.7	21	.5	24	33	14	11	28	22	26	2.6	2.5	19	.5	27	32	10	11	30	22	30
392	2	2	2	2	1	0	0	0	0	1	16	1	1	1.81818181818182	1.72727272727273	19	.272727272727273	26	33	17	15	16	2	18	1.81818181818182	1.72727272727273	19	.272727272727273	30	31	17	15	12	0	10
394	2	1	0	1	2	1	0	0	0	4	16	4	2	3.36363636363636	3.63636363636364	24	.818181818181818	17	39	13	15	0	4	0	3	2.90909090909091	20	.727272727272727	17	36	13	16	28	18	12
395	2	1	1	3	1	0	0	0	0	2	14	2	0	2.90909090909091	3.09090909090909	16	.727272727272727	22	40	9	9	8	2	8	2.63636363636364	2.72727272727273	16	.545454545454545	30	34	11	12	12	6	12
396	2	1	1	1	2	0	0	1	1	4	6	2	0	2.5	2.7	24	.3	22	39	14	17	8	16	10	3.4	3.6	27	.4	19	39	20	20	14	14	10
397	2	2	4	1	2	0	0	2	1	2	20	2	0	2.63636363636364	2.72727272727273	20	.545454545454545	25	36	13	18	10	0	16	2.72727272727273	2.72727272727273	20	.454545454545455	20	35	14	12	12	12	8
398	2	2	3	3	1	0	0	0	0	2	18	4	2	2.72727272727273	3.36363636363636	19	.545454545454545	26	36	12	15	36	32	32	2.36363636363636	3	21	.454545454545455	29	36	12	13	26	18	18
399	2	2	3	2	1	0	0	0	1	1	34	3	3	2.36363636363636	2.11111111111111	16	.2	26	33	11	8	26	14	38	2.54545454545455	2.54545454545455	14	.6	29	38	11	10	34	24	40
401	2	1	3	3	0	0	0	0	0	1	42	4	4	3.3	3.3	11	.6	35	40	15	16	36	24	42	3.09090909090909	2.81818181818182	14	.181818181818182	34	40	18	16	30	34	42
403	2	2	0	1	1	0	0	0	0	5	10	2	0	2.90909090909091	3	24	.454545454545455	18	37	15	15	20	10	8	2.54545454545455	2.36363636363636	30	.454545454545455	10	40	11	10	0	0	0
406	2	2	0	1	1	0	0	0	1	3	14	1	0	2.45454545454545	2.36363636363636	21	.181818181818182	20	34	12	9	16	6	14	2.45454545454545	2.54545454545455	26	.181818181818182	24	32	14	11	8	4	10
408	2	2	1	1	2	0	0	0	0	4	26	3	3	2.5	2.1	19	.3	24	26	10	13	30	16	20	2.6	2.4	23	.3	25	27	11	9	18	16	12
409	2	1	4	3	1	0	0	0	1	2	24	3	4	3	2.54545454545455	16	.454545454545455	30	24	7	12	26	20	22	3.45454545454545	3.81818181818182	26	.636363636363636	24	36	6	9	20	18	12
410	2	1	1	3	1	0	0	0	0	5	6	2	1	2.81818181818182	2.90909090909091	23	.6	22	36	13	13	12	8	2	3.09090909090909	2.36363636363636	25	.545454545454545	22	35	13	16	16	8	12
417	2	2	1	0	1	0	0	1	0	1	16	3	1	2.36363636363636	2.18181818181818	20	.3	21	36	12	11	18	16	18	2.45454545454545	2.27272727272727	19	.363636363636364	27	29	10	8	16	16	16
419	2	2	1	0	2	0	0	0	0	1	6	2	0	3.1	2.3	20	.7	26	31.074136956176	11	11	14	16	14	3.18181818181818	3.1	21	.727272727272727	27	31	10	6	16	14	14
420	2	2	1	2	2	0	0	0	0	1	10	3	0	2.90909090909091	1	19	.363636363636364	16	38	13	13	0	0	0	2.72727272727273	2	24	.363636363636364	20	36	13	12	18	12	10
423	2	2	0	1	1	0	0	0	0	5	8	2	0	2.63636363636364	2.63636363636364	21	.272727272727273	26	33	12	15	2	2	2	2.63636363636364	2.27272727272727	16	.181818181818182	30	32	10	9	0	2	2
425	2	1	1	2	1	0	0	1	1	0	22	3	3	2.36363636363636	2.90909090909091	19	.545454545454545	21	30	16	14	38	18	24	3.4	3.7	28	.6	19	39	16	15	34	16	18
430	2	2	1	3	1	0	0	1	1	2	6	3	0	3	3.09090909090909	25	.363636363636364	18	38	12	15	20	4	0	2.72727272727273	3.18181818181818	25	.363636363636364	20	38	13	13	12	6	2
432	2	2	1	1	0	0	0	3	0	2	26	3	3	2.09090909090909	2.09090909090909	25	.363636363636364	17	35	14	15	8	6	8	2.36363636363636	2.3	23	.3	21	33	12	18	8	10	8
436	2	2	1	1	1	0	0	1	1	1	8	2	0	3.09090909090909	3.09090909090909	22	.636363636363636	31	37	11	10	8	8	4	3.45454545454545	3.36363636363636	21	.454545454545455	29	34	12	11	18	12	10
441	2	1	4	1	1	0	0	2	1	2	26	3	1	3.9	2.3	24	.6	18	37	8	15	12	6	18	3.4	2.9	19	.6	26	38	16	14	28	10	30
446	2	2	1	3	1	0	0	0	1	3	28	4	3	2.7	2.6	21	.444444444444444	28	34	12	10	30	26	36	2.63636363636364	2.81818181818182	23	.5	25	30	13	11	32	22	34
448	2	1	2	2	0	0	0	1	1	1	14	3	0	2.875	3.18181818181818	15	.9	29	39	9	7	38	36	30	3.54545454545455	3.81818181818182	10	.727272727272727	30	28	8	7	28	26	24
451	2	2	1	0	2	0	0	0	0	5	16	2	3	3.27272727272727	2.27272727272727	26	.727272727272727	12	34	11	14	24	22	20	3	3.4	24	.8	16	32	11	14	28	16	12
457	2	1	1	1	2	0	0	0	0	3	20	4	3	2.63636363636364	2.63636363636364	19	.636363636363636	21	36	7	12	22	12	14	2.7	2.4	22	.454545454545455	22	34	18	20	28	10	20
458	2	1	0	3	2	0	0	0	0	5	8	3	2	2.72727272727273	3	26	.636363636363636	16	38	17	16	14	2	4	3	3	22	.636363636363636	25	34	15	15	22	4	12
465	2	1	1	1	1	0	0	0	1	1	10	2	0	3	2.18181818181818	21	0	28	32	13	10	20	18	18	2.81818181818182	2.90909090909091	15	.727272727272727	30	25	13	16	28	18	18
470	2	1	2	3	1	0	0	0	0	2	8	2	2	2.72727272727273	1.72727272727273	11	.454545454545455	26	24	13	14	36	18	14	2.81818181818182	2.63636363636364	19	.545454545454545	24	28	18	18	34	10	14
471	2	1	4	3	1	0	0	0	0	1	20	3	3	2.45454545454545	2.72727272727273	19	.272727272727273	21	31	15	18	16	6	12	3.09090909090909	3.45454545454545	24	.454545454545455	18	38	14	15	34	0	22
480	2	2	0	1	1	1	0	0	0	3	14	3	1	3.09090909090909	3.09090909090909	15	.363636363636364	30	34	12	12	2	0	2	3.9		17	.9	27	30	9	8	2	0	6
484	2	2	0	1	1	0	0	1	0	4	6	3	1	2.09090909090909	2	13	.272727272727273	17	38	12	13	26	10	14	2.18181818181818	2.36363636363636	17	.454545454545455	27	31	9	12	24	16	8
488	2	2	3	3	1	0	0	0	0	0	26	2	1	1.9	1.4	11	.272727272727273	21	40	13	17	30	20	28	1.6	1.4	10	.1	17	36	17	18	0	8	4
491	2	1	3	1	1	0	0	0	0	3	38	4	4	2.7	2.4	20	.7	16	40	19	21	36	16	40	2.4	1.7	20	.7	15	40	21	20	40	34	32
498	2	2	2	2	1	0	0	3	1	4	16	3	0	2.9	3.3	25	.2	12	34	10	14	14	18	22	3.1	3.3	27	.3	12	38	9	11	12	8	2
503	2	2	4	3	1	0	0	0	1	0	6	2	0	3.4	3.6	29	.4	14	35	16	19	12	16	0	3.1	3.2	27	.9	14	40	20	18	24	20	16
505	2	2	4	3	1	0	0	0	0	4	22	4	2	2.9	2.6	20	.3	30	30	15	18	36	32	24	2.7	2.8	22	.5	28	31	17	20	24	16	14
507	2	1	2	4	1	0	0	0	0	2	30	2	1	2.3	2	16	.5	26	32	12	15	26	18	40	2.4	2.3	18	.666666666666667	30	32	16	19	4	6	30
518	2	1	3	2	1	0	0	0	0	4	12	2	1	2.3	2.5	20	.5	20	39	13	17	20	16	18	2.1	2.4	22	.8	23	37	16	17	24	18	20
520	2	2	4	3	1	0	0	0	0	3	12	2	0	2.18181818181818	2.09090909090909	16	.181818181818182	27	28	9	12	24	16	16	1.54545454545455	1.72727272727273	15	.181818181818182	35	24	9	11	22	18	16
521	2	1	4	4							16	3	2												2.9	2.7	24	.5	23	29	13	11	24	18	18
524	2	1	4	3	2	0	0	0	0	5	10	3	2	1.90909090909091	2.54545454545455	20	.4	17	32	10	10	26	16	2	2.63636363636364		17	.363636363636364	22	31	10	12	32	20	14
527	2	1	5	1	1	0	0	0	0	3	12	2	1	3	2.8	17	.3	22	34	10	10	28	16	26	2.8	2.7	19	.4	23	31	13	12	28	20	24
531	2	2	3	2	1	0	0	1	1	3	12	3	2	3.6	3.5	21	.7	21	40	7	7	22	16	6	3	2.9	21	.6	18	32	2	3	36	10	14
1	3	2	1	0	1	0	0	1	1	1	20	4	3	3.2	4	24	.666666666666667	22	34	4	5	28	18	6	3	2.1	22	.5	20	31	0	0	16	16	8
6	3	2	3	0	1	0	0	0	0	1	18	4	3	3.18181818181818		22	.3	17	35	11	9	32	14	28	3.36363636363636		25	.636363636363636	16	38	7	5	16	12	12
11	3	2	2	0	1	0	0	0	1	2	16	2	3	2.45454545454545	2.90909090909091	26	.545454545454545	20	38	20	19	20	6	12	3.18181818181818	3.18181818181818	27	.454545454545455	21	38	20	19	10	8	10
12	3	2	0	1	1	0	0	1	1	1	28	4	2	2.27272727272727	2.45454545454545	21	.2	17	26	13	13	22	24	14	1.90909090909091	2.09090909090909	26	.4	20	31	16	14	34	12	18
17	3	1	0	1	1	0	0	0	1	5	8	2	0	3.2	3.3	19	.6	18	31	15	16	22	18	12	3.3	3.2	20	.2	23	32	15	13	22	16	18
20	3	1	3	0	1	0	1	0	0	0	20	4	2		2.8	16	.818181818181818	21	35	12	9	32	34	34	2.6	2.9	24	.9	31	33	14	12	20	16	12
23	3	1	0	0	1	0	0	0	1	1	8	3	0	2.7	2.4	17	.2	23	28	13	12	20	20	12	2.4	2.4	13	0	33	27	10	14	26	22	22
34	3	1	1	1	1	0	0	0	1	2	26	4	2	3.27272727272727	3.27272727272727	17	.181818181818182	33	30	9	9	20	22	22	2.81818181818182	3.27272727272727	19	.545454545454545	25	29	12	9	14	10	12
35	3	2	4	3	1	0	0	0	1	3	20	3	2	3.375	3.28571428571429	20	.636363636363636	21	40	9	12	28	12	10	2.625	2.75	25	.5	13	40	8	10	18	4	8
49	3	2	2	0	1	0	1	0	1	2	12	3	1	3.1	3.1	26	.4	20	37	13	9	26	30	22	3.2	3	26	.6	13	40	11	11	22	22	16
58	3	2	2	2	1	0	0	0	0	3	22	0	0	2.27272727272727	1.90909090909091	8	.4	28	30	13	9	6	14	16	2.45454545454545	2.45454545454545	24	.545454545454545	22	33	16	12	8	6	4
60	3	1	2	0	0	0	0	1	1	3	30	3	3	2.45454545454545	2.36363636363636	21	.2	32	30	16	19	30	18	30	3.18181818181818	3.18181818181818	24	.545454545454545	27	33	20	19	26	20	28
62	3	2	2	0	1	0	0	2	0	1	14	3	1	1.72727272727273	1.81818181818182	13	.545454545454545	39	23	13	14	26	16	10	1.81818181818182	1.90909090909091	10	.636363636363636	32	24	15	14	26	14	12
66	3	1	4	0	2	0	0	0	1	4	22	1	1	2.9	2.5	22	.4	18	32	14	20	8	0	26	3	3	28	.4	10	36	19	19	16	0	26
68	3	2	3	0	0	0	1	3	1	3	30	4	2	2.18181818181818	2.45454545454545	19	.4	27	29	7	11	14	10	14	2	2	12	0	31	31	8	5	14	12	22
71	3	1	3	1	1	0	0	0	0	5	26	4	2	1.9	2.18181818181818	12	.363636363636364	27	31	10	11	12	10	14	3	3	18	.363636363636364	24	38	14	13	12	16	16
72	3	2	2	2	0	0	0	2	0	0	36	2	2	1.27272727272727	1.09090909090909	13	.0909090909090909	20	34	13	11	28	12	40	1.45454545454545	1.27272727272727	17	0	23	31	7	7	30	16	38
74	3	2	3	2	1	0	0	0	0	1	8	2	1	2.4	2.5	14	.333333333333333	26	30	6	10	20	10	22	2.7	2.6	20	.2	22	36	5	5	8	4	22
76	3	2	3	4	1	0	1	0	0	4	20	2	0	2.8	2.3	22	.9	16	34	14	15	10	22	22	2.8	3.4	28	.8	17	38	9	11	28	20	30
80	3	1	2	3	1	0	0	0	0	4	18	2	1	2.72727272727273	2.18181818181818	11	.636363636363636	29	38	14	14	26	6	16	2.81818181818182	2.36363636363636	13	.636363636363636	34	39	16	16	24	22	24
87	3	1	0	1	1	0	1	3	1	1	24	4	3	2.45454545454545	1.8	26	.454545454545455	18	28	16	18	28	16	18	2.3	2.5	28	.454545454545455	17	40	18	17	16	10	8
92	3	2	4	3	1	0	0	0	1	1	18	2	1	2.9	2.9	19	.545454545454545	20	31	8	14	20	22	20	3.45454545454545	2.81818181818182	20	.727272727272727	30	33	12	16	36	28	24
98	3	2	3	2	1	0	0	0	0	4	28	3	3	3.1	2.8	17	.5	26	30	13	12	28	20	24	2.81818181818182	2.72727272727273	17	.545454545454545	23	31	11	7	26	24	24
112	3	2	1	0	1	0	0	1	0	3	6	2	0	1.8	1.7	14	.3	25	28	16	18	10	14	12	2.2	1.7	18	.4	24	34	15	16	12	12	6
118	3	1	1	0	1	0	0	1	0	1	14	3	0	3.54545454545455	3.72727272727273	23	.363636363636364	18	40	12	14	14	24	20	3.72727272727273	3.72727272727273	25	.545454545454545	23	40	13	12	16	18	18
121	3	1	0	0	1	0	0	0	1	4	18	4	2	2.45454545454545	2.27272727272727	15.9310292935503	.2	27	27	14	14	16	12	14	2.36363636363636	2.63636363636364	19	.1	22	30	14	13	16	8	10
124	3	2	0	0	1	1	1	0	0	1	10	1	2	2.54545454545455	2.72727272727273	17	.454545454545455	23	37	11	9	24	10	12	3.1	3.2	20	.6	20	32	15	17	26	10	10
125	3	2	0	1	1	0	0	1	0	1	10	4	0	2.81818181818182	2.45454545454545	19	.363636363636364	20	31	10	11	14	22	12	3	2.45454545454545	19	.4	23	30	11	11	20	30	20
127	3	1	0	1	1	1	0	0	1	2	16	1	0	2.8	3.2	21	.6	25	34	6	3	16	6	22	2.5	3.3	12	.3	25	28	3	2	16	10	26
134	3	2	4	1	1	1	0	0	0	4	14	2	1	3.2	3	12	.4	22	32	12	16	8	10	10	3.2	3.7	19	.5	18	37	15	17	22	16	10
136	3	2	3	3	1	0	1	0	0	5	8	2	3	2.81818181818182	3.27272727272727	15	.636363636363636	22	32	16	18	12	16	0
137	3	2	2	2	2	0	0	0	0	5	14	0	0	2.3	2.5	23	.3		27	9	12	6	0	4
148	3	2	1	3	1	0	0	0	0	5	18	4	4	1.63636363636364	1.90909090909091	12	.272727272727273	18	25	15	17	40	30	22	2.18181818181818	1.72727272727273	23	.272727272727273	17	32	13	17	40	36	22
156	3	2	1	3	2	1	0	0	0	5	14	0	1	3.18181818181818	2.90909090909091	26	.636363636363636	20	32	13	10	28	10	18	3.54545454545455	3.54545454545455	22	.909090909090909	25	30	9	7	36	22	32
162	3	2	0	1	1	0	0	0	0	2	12	2	0	3.90909090909091	3.81818181818182	27	.636363636363636	14	39	16	17	10	14	4	3.90909090909091	3.72727272727273	28	.909090909090909	23	32	16	11	18	26	16
164	3	2	4	3	1	0	0	3	1	4	20	2	3	2.6	1.9	19	.3	28	36.8048236006314	12	16	34	18	20	2.6	1.8	19	.3	24	35	14	15	30	18	34
165	3	1	0	1	1	0	0	0	1	4	14	2	1	2.9	2.88888888888889	19	.7	29	32	15	13	30	20	22	3.09090909090909	3.09090909090909	17	.454545454545455	21	31	15	14	20	22	18
166	3	1	4	3	2	0	0	0	0	2	16	2	2	3.90909090909091	4	30	1	12	40	12	11	12	6	0	3.90909090909091	3.72727272727273	28	1	14	40	12	14	12	12	0
174	3	1	0	1	1	0	0	0	1	3	4	2	1	2.63636363636364	2.72727272727273	20	.545454545454545	17	36	13	14	24	24	6	2.81818181818182	3.27272727272727	23	.454545454545455	25	35	15	20	36	22	20
176	3	1	1	3	2	0	0	0	0	4	10	2	1	1.9	2.3	23	0	24	31	14	12	22	12	20	2.6	2.6	16	.2	21	28	11	14	26	10	22
180	3	1	4	4	1	0	0	2	1	0	10	2	0	2.9	3.4	25	.5	18	31	10	11	6	0	6	3.1	3.3	26	.5	18	36	7	11	6	0	2
184	3	1	1	4	1	0	0	0	1	2	30	3	1	2.54545454545455	2.72727272727273	15	.181818181818182	26	29	11	15	24	16	28	3.09090909090909	3	18	.272727272727273	26	32	15	16	20	28	32
195	3	1	5	3	1	0	0	0	0	4	18	4	2	2.1	2.1	15	.3	23	32	12	17	26	14	20	3.1	2.8	20	.2	25	35	17	10	22	18	12
198	3	1	4	3	1	0	0	0	0	4	18	3	2	3	2.7	20	.6	37	35	14	15	26	26	20	3.4	3.5	25	.7	29	39	14	19	24	16	14
201	3	1	1	1	2	0	0	0	0	5	28	4	4	2.1	2.3	12	.454545454545455	18	35	6	11	24	16	16	3.2	3.2	22	.6	15	40	12	14	22	6	16
207	3	1	0	1	1	0	1	0	0	3	22	2	1	3.63636363636364	3.36363636363636	22	.454545454545455	16	31	7	8	20	14	6	3.6	3.4	29	.6	18	37	10	6	2	4	0
210	3	2	0	1	1	0	0	0	0	2	12	2	0	3.27272727272727	3.45454545454545	13	.7	21	38	18	15	20	18	10	3.45454545454545	3.45454545454545	24	.545454545454545	20	40	15	16	0	6	2
216	3	1	0	1	1	0	0	3	1	5	14	4	2	2.5	3.1	14	.4	21	32	13	12	34	28	24	2.45454545454545	2.81818181818182	24	.272727272727273	21	35	10	10	26	14	12
219	3	2	2	3	1	0	0	2	0	3	24	2	3	2.72727272727273	3.09090909090909	16	.818181818181818	22	36	8	8	30	18	26	3.18181818181818	3.18181818181818	26	.818181818181818	18	27	5	6	38	24	36
220	3	1	0	4	1	0	0	0	0	5	16	3	2	2.44444444444444	1.2	10	.333333333333333	32	22	6	10	20	6	22	2.11111111111111	1.66666666666667	22	.111111111111111	21	33	15	15	24	12	16
221	3	2	3	1	1	1	0	3	0	0	10	2	0	2.6	3	19	.3	24	35	9	12	22	6	14	3.3	3.5	27	.4	16	35	13	15	24	0	10
226	3	2	1	0	0	0	0	0	0	3	24	4	2	2.7	3.1	25	.5	21	34	7	9	32	26	36	3	3	22	.625	24	33	11	14	24	18	24
229	3	1	1	0	1	0	0	0	1	4	8	3	0	2.3	1.8	19	.3	18	26	12	14	20	16	16	2.9	3.4	24	.5	21	35	18	15	24	16	18
235	3	2	4	3	2	0	0	0	0	4	18	2	0	1.7	1.9	21	.222222222222222	27	28	16	17	24	18	20	1.66666666666667	1.88888888888889	20	.222222222222222	24	31	18	19	24	10	8
240	3	1	5	0	2	0	0	0	1	4	36	4	3	1.27272727272727	1.27272727272727	16	.0909090909090909	25	21	8	9	22	16	30	1.81818181818182	1.90909090909091	19	.363636363636364	27	28	7	10	16	14	14
241	3	1	4	3	1	1	0	0	0	3	24	0	1	2.63636363636364	2.63636363636364	16	.2	26	24	13	13	20	2	24	2.6	3.1	24	.1	24	25	16	14	10	14	26
244	3	1	1	4	1	0	1	0	0	3	12	2	0	3		20	.6	18	35	12	15	16	8	16	3.33333333333333	3.55555555555556	26	.6	21	38	19	16	14	10	14
247	3	1	4	4	1	0	0	3	0	4	20	2	3	2.8	3	17	.6	28	29	12	12	36	24	16	3.2	2.7	18	.7	28	30	12	13	36	28	30
248	3	1	5	3	1	0	0	2	0	5	18	2	2	2.9	2.1	15	.3	20	33	11	9	18	10	20	3.7	3.1	29	.4	18	35	13	16	28	8	14
254	3	1	4	3	2	0	0	0	0	3	24	2	1	2.81818181818182	2.27272727272727	13	.636363636363636	20	32	16	16	22	22	26	3.18181818181818	3.09090909090909	24	.454545454545455	19	38	17	19	20	18	24
258	3	2	2	2	1	0	0	2	0	2	6	2	1	2.5	3.2	22	.5	24	31	10	12	30	14	14	2.6	3	28	.4	16	32	9	10	10	4	0
265	3	2	0	1	2	0	0	1	1	0	12	2	0	2.5	1.88888888888889	24	.222222222222222	30	34	14	14	10	2	0	2.45454545454545	2.18181818181818	21	.272727272727273	32	33	15	17	2	0	10
271	3	1	4	3	2	0	0	2	1	1	28	3	2	3.1	2.5	15	.4	35	30	9	9	16	18	32	3	2.4	9	.5	33	26	6	7	18	18	42
272	3	1	3	0	1	0	0	0	1	0	16	3	1	2.2	1.4	16	.3	27	28	8	13	16	14	16	2.72727272727273	2.54545454545455	24	.545454545454545	17	39	18	17	22	12	4
273	3	1	4	4	1	0	0	2	1	4	24	2	2	2.63636363636364	2.54545454545455	23	.222222222222222	27	37	13	16	14	10	18	2.7	3.27272727272727	30	.3	14	40	14	14	12	4	26
276	3	2	0	1	1	0	0	1	0	2	10	2	1	2.77777777777778	2.77777777777778	18	.444444444444444	26	31	11	11	26	18	26	2.6	2.5	18	.272727272727273	28	27	13	14	24	18	20
277	3	2	1	0	1	0	0	0	1	5	22	0	0	2.6	3.1	13	.3	26	31	15	11	8	10	12	3.2	3.2	23	.4	27	27	13	13	10	0	24
278	3	1	5	1	1	1	0	0	0	4	36	2	2	2.54545454545455	2.45454545454545	19	.545454545454545	31	34	13	15	22	16	32	2.4	2.4	15	.545454545454545	34	34	13	12	32	26	40
281	3	1	1	0	1	0	0	0	0	1	14	1	0	2.5	2.2	22	.3	19.4236219214347	33	11	14	8	6	4	2.18181818181818	2.81818181818182	22	.363636363636364	26	31	13	12	6	10	4
283	3	2	0	1	1	0	0	0	1	2	30	4	3	2.44444444444444	2.6	28	.3	20	37	13	10	40	16	34	3.27272727272727	3.36363636363636	29	.4	21	35	12	12	26	10	18
284	3	1	0	1	1	0	0	2	0	2	20	4	1	2.27272727272727	2.27272727272727	14	.363636363636364	40	36	13	13	38	32	34	2.72727272727273	2.63636363636364	13	.454545454545455	41	27	12	17	28	24	28
285	3	2	3	1	1	0	0	1	0	5	16	1	0	2.36363636363636	1.72727272727273	17	.363636363636364	20	32	11	10	10	0	8	2.27272727272727	1.27272727272727	18	.666666666666667	19	33	11	11	6	4	18
286	3	2	0	1	1	0	0	0	1	2	28	3	1	2.6	3.1	23	.2	30	30	15	17	20	14	20	3.3	3.6	28	.2	10	39	15	17	6	2	4
287	3	2	4	1	1	0	0	0	0	3	24	2	2	2	1.18181818181818	17	.222222222222222	24	34	12	15	30	24	22	3	2.5	23	.4	23	32	12	15	28	14	18
288	3	2	1	4	1	0	0	1	0	3	26	1	0	1.9	1.6	20	.2	20	30	11	13	16	12	18	2	1.7	21	0	18	30	13	12	18	6	22
289	3	1	1	3	1	0	0	0	1	0	26	0	0	2.44444444444444	1.5	18	.5	19	33	15	16	16	10	14	2.4	1.8	23	.5	24	38	19	18	6	8	4
292	3	2	0	1	2	0	0	2	0	4	22	1	2	2.54545454545455		13	.1	30	29	6	11	22	14	22	2.7		19	.0909090909090909	23	30	8	8	8	8	14
294	3	1	4	0	2	0	0	0	0	5	24	1	0	2.8	3.1	20	.636363636363636	21	33	13	14	20	14	20	3.2	3.4	23	.636363636363636	17	35	16	21	14	6	8
297	3	2	0	1	1	0	0	0	0	1	38	4	4	1.81818181818182	2.27272727272727	11	.727272727272727	36	27	12	16	38	20	36
298	3	2	1	1	2	0	0	0	0	3	12	0	2	2.4	2.5	15	.454545454545455	26	33	12	15	14	0	16	2.7	2.7	16	.636363636363636	27	34	10	13	16	6	12
317	3	1	0	1	1	0	0	0	0	5	16	2	2	2.7	2.4	28	.5	18	40	12	12	16	6	10	2.4	2.4	28	.6	17	40	12	13	16	2	10
318	3	1	1	3	1	0	0	0	0	3	14	2	1	2.8	2.1	16	.363636363636364	35	29	11	10	22	20	18	3.1	3.3	22	.363636363636364	29	34	12	9	8	2	2
322	3	2	1	1	2	0	0	0	0	3	26	3	3	2.6	3	21	.1	35	29	10	13	28	12	32	2.5	2.9	14	0	37	30	14	16	30	18	36
326	3	1	2	4	0	0	0	0	1	1	16	4	3	2.27272727272727	2.27272727272727	12	.9	40	36	13	16	42	40	24	1.88888888888889	2.22222222222222	10	.888888888888889	39	35	14	14	40	36	32
327	3	2	1	0	1	0	0	0	0	2	26	3	3	3.1	3.2	19	.3	23	34	12	10	10	4	18	2.6	2.3	19	.6	28	38	16	1	20	16	20
332	3	2	5	1	1	0	0	0	1	5	26	4	3	3.2	3.1	18	.5	25	38	17	17	36	32	38	3.3	3.3	20	.7	22	39	14	14	30	32	38
334	3	2	1	3	1	0	0	0	0	5	22	2	2	2.72727272727273	2.45454545454545	22	.272727272727273	24	30	11	12	20	16	20	3.36363636363636	3.45454545454545	24	.363636363636364	25	32	14	12	28	22	22
335	3	1	1	0	1	0	0	0	0	4	10	0	2	2.63636363636364	2.36363636363636	15	.272727272727273	28	28	12	16	18	20	20	3.1	2.7	23	.272727272727273	26	38	13	14	28	18	24
340	3	1	0	1	1	0	0	1	0	3	12	4	1	2.81818181818182	3.18181818181818	21	.272727272727273	19	38	16	14	26	28	10	2.27272727272727	2.45454545454545	24	.272727272727273	13	40	13	11	22	20	14
352	3	1	1	1	1	0	0	1	0	4	20	4	3	2.90909090909091	3.18181818181818	24	.545454545454545	31	32	10	13	30	34	26	3.63636363636364	3.09090909090909	25	.454545454545455	20	39	16	15	18	14	6
361	3	1	0	1	2	0	0	1	0	5	20	3	2	2.36363636363636	2.45454545454545	14	.5	26	30	13	10	36	22	30	3.09090909090909	2.90909090909091	19	.545454545454545	22	38	14	13	24	24	22
362	3	1	4	3	1	0	0	0	1	3	20	3	3	2.1	2.7	18	.6	23	40	10	20	32	6	22	2.4	3.1	18	.666666666666667	18	38	15	15	24	8	8
367	3	2	4	2	1	0	0	0	0	3	14	3	1	2.6	2.6	20	.4	23	35	11	9	16	6	14	3	2.9	24	.5	22	36	10	10	18	22	16
370	3	1	4	4	1	0	0	0	0	5	22	2	0	2.18181818181818	2.09090909090909	17	.454545454545455	30	35	14	15	42	34	42	2.81818181818182	2.90909090909091	22	.545454545454545	28	35	12	17	18	22	26
372	3	1	2	2	1	1	0	0	0	4	14	3	2	2.27272727272727	2.18181818181818	20	.5	30	33	11	11	30	26	30	2.81818181818182	2.81818181818182	25	.545454545454545	26	37	15	13	28	26	26
373	3	1	0	1	2	0	0	0	1	5	10	3	2	3.72727272727273	2.72727272727273	26	.545454545454545	16	36	14	19	26	18	2	3.45454545454545	3.18181818181818	28	.818181818181818	12	30	12	10	30	10	8
375	3	2	4	3	2	0	0	0	1	1	16	0	1	2.7	3.3	18	.5	21	40	13	15	18	0	12	3	3.5	23	.6	16	40	14	14	26	24	24
389	3	2	1	1	2	0	0	0	0	2	20	2	1	2.8	2.7	21	.5	24	33	14	11	28	22	26	3	3.1	18	.7	25	30	12	9	32	26	30
392	3	2	2	2	1	0	0	0	0	1	16	1	1	1.81818181818182	1.72727272727273	19	.272727272727273	26	33	17	15	16	2	18	2.3	2	21	.454545454545455	22	37	12	15	2	0	4
394	3	1	0	1	2	1	0	0	0	4	16	4	2	3.36363636363636	3.63636363636364	24	.818181818181818	17	39	13	15	0	4	0	3.36363636363636	3.72727272727273	19	.727272727272727	20	40	15	13	24	10	10
395	3	1	1	3	1	0	0	0	0	2	14	2	0	2.90909090909091	3.09090909090909	16	.727272727272727	22	40	9	9	8	2	8	3.54545454545455	3.27272727272727	15	.636363636363636	31	28	11	11	14	14	14
396	3	1	1	1	2	0	0	1	1	4	6	2	0	2.5	2.7	24	.3	22	39	14	17	8	16	10	2.6	3	25	.5	21	40	21	18	0	0	0
397	3	2	4	1	2	0	0	2	1	2	20	2	0	2.63636363636364	2.72727272727273	20	.545454545454545	25	36	13	18	10	0	16	2.8	2.81818181818182	22	.545454545454545	22	38	15	16	6	0	28
398	3	2	3	3	1	0	0	0	0	2	18	4	2	2.72727272727273	3.36363636363636	19	.545454545454545	26	36	12	15	36	32	32	2.81818181818182	3.54545454545455	22	.363636363636364	24	34	10	12	22	22	18
399	3	2	3	2	1	0	0	0	1	1	34	3	3	2.36363636363636	2.11111111111111	16	.2	26	33	11	8	26	14	38	2.7	2.2	16	.5	27	38	9	10	32	22	38
401	3	1	3	3	0	0	0	0	0	1	42	4	4	3.3	3.3	11	.6	35	40	15	16	36	24	42	4	3.14285714285714	16	.636363636363636	28	40	15	15	34	32	40
403	3	2	0	1	1	0	0	0	0	5	10	2	0	2.90909090909091	3	24	.454545454545455	18	37	15	15	20	10	8	2.72727272727273	2.36363636363636	28	.454545454545455	16	35	12	8	14	12	16
406	3	2	0	1	1	0	0	0	1	3	14	1	0	2.45454545454545	2.36363636363636	21	.181818181818182	20	34	12	9	16	6	14	2.45454545454545	2.27272727272727	21	.272727272727273	22	31	15	12	24	12	18
408	3	2	1	1	2	0	0	0	0	4	26	3	3	2.5	2.1	19	.3	24	26	10	13	30	16	20	2.4	2.4	22	.3	24	24	10	10	14	6	10
409	3	1	4	3	1	0	0	0	1	2	24	3	4	3	2.54545454545455	16	.454545454545455	30	24	7	12	26	20	22	3.9	3.81818181818182	26	1	21	38	10	12	24	4	14
410	3	1	1	3	1	0	0	0	0	5	6	2	1	2.81818181818182	2.90909090909091	23	.6	22	36	13	13	12	8	2	3.3	3.3	26	.5	19	40	17	17	12	0	4
417	3	2	1	0	1	0	0	1	0	1	16	3	1	2.36363636363636	2.18181818181818	20	.3	21	36	12	11	18	16	18	2.09090909090909	2.27272727272727	21	.3	25	30	11	9	24	18	20
419	3	2	1	0	2	0	0	0	0	1	6	2	0	3.1	2.3	20	.7	26	31.074136956176	11	11	14	16	14	3.36363636363636	3.36363636363636	24	.636363636363636	21	32	13	11	14	16	14
420	3	2	1	2	2	0	0	0	0	1	10	3	0	2.90909090909091	1	19	.363636363636364	16	38	13	13	0	0	0	2.54545454545455	1.45454545454545	21	.272727272727273	20	30	17	15	20	16	6
423	3	2	0	1	1	0	0	0	0	5	8	2	0	2.63636363636364	2.63636363636364	21	.272727272727273	26	33	12	15	2	2	2	3	2.81818181818182	24	.454545454545455	21	36	15	11	0	2	4
425	3	1	1	2	1	0	0	1	1	0	22	3	3	2.36363636363636	2.90909090909091	19	.545454545454545	21	30	16	14	38	18	24	3.9	4	28	.4	14	37	15	15	28	20	20
430	3	2	1	3	1	0	0	1	1	2	6	3	0	3	3.09090909090909	25	.363636363636364	18	38	12	15	20	4	0	2.45454545454545	2.54545454545455	24	.363636363636364	20	37	11	13	20	8	14
432	3	2	1	1	0	0	0	3	0	2	26	3	3	2.09090909090909	2.09090909090909	25	.363636363636364	17	35	14	15	8	6	8	1.90909090909091	2.18181818181818	18	.375	20	34	10	14	32	24	10
436	3	2	1	1	1	0	0	1	1	1	8	2	0	3.09090909090909	3.09090909090909	22	.636363636363636	31	37	11	10	8	8	4	3.54545454545455	3.54545454545455	22	.545454545454545	27	35	13	11	14	12	8
441	3	1	4	1	1	0	0	2	1	2	26	3	1	3.9	2.3	24	.6	18	37	8	15	12	6	18	4	3	22	.636363636363636	19	38	14	19	14	2	14
446	3	2	1	3	1	0	0	0	1	3	28	4	3	2.7	2.6	21	.444444444444444	28	34	12	10	30	26	36	3.27272727272727	3.54545454545455	29	.454545454545455	21	36	12	10	32	16	28
448	3	1	2	2	0	0	0	1	1	1	14	3	0	2.875	3.18181818181818	15	.9	29	39	9	7	38	36	30
451	3	2	1	0	2	0	0	0	0	5	16	2	3	3.27272727272727	2.27272727272727	26	.727272727272727	12	34	11	14	24	22	20	3.36363636363636	3.63636363636364	24	.545454545454545	17	34	12	13	30	26	12
457	3	1	1	1	2	0	0	0	0	3	20	4	3	2.63636363636364	2.63636363636364	19	.636363636363636	21	36	7	12	22	12	14	2.81818181818182	2.63636363636364	25	.454545454545455	21	32	14	18	28	24	26
458	3	1	0	3	2	0	0	0	0	5	8	3	2	2.72727272727273	3	26	.636363636363636	16	38	17	16	14	2	4	3	3.09090909090909	24	.636363636363636	17	35	15	14	16	8	20
465	3	1	1	1	1	0	0	0	1	1	10	2	0	3	2.18181818181818	21	0	28	32	13	10	20	18	18
470	3	1	2	3	1	0	0	0	0	2	8	2	2	2.72727272727273	1.72727272727273	11	.454545454545455	26	24	13	14	36	18	14	2.81818181818182	2.63636363636364	20	.4	21	32	14	16	24	12	14
471	3	1	4	3	1	0	0	0	0	1	20	3	3	2.45454545454545	2.72727272727273	19	.272727272727273	21	31	15	18	16	6	12	3.36363636363636	3.45454545454545	24	.363636363636364	17	38	12	11	8	0	0
480	3	2	0	1	1	1	0	0	0	3	14	3	1	3.09090909090909	3.09090909090909	15	.363636363636364	30	34	12	12	2	0	2	4	3.7	16	.1	29	40	10	8	10	8	12
484	3	2	0	1	1	0	0	1	0	4	6	3	1	2.09090909090909	2	13	.272727272727273	17	38	12	13	26	10	14	2.36363636363636	2.27272727272727	18	.454545454545455	24	30	8	13	18	16	12
488	3	2	3	3	1	0	0	0	0	0	26	2	1	1.9	1.4	11	.272727272727273	21	40	13	17	30	20	28	1.45454545454545	1.81818181818182	14	.181818181818182	23	36	16	17	28	18	16
491	3	1	3	1	1	0	0	0	0	3	38	4	4	2.7	2.4	20	.7	16	40	19	21	36	16	40	2.5	2.3	24	.6	17	40	21	21	34	42	42
498	3	2	2	2	1	0	0	3	1	4	16	3	0	2.9	3.3	25	.2	12	34	10	14	14	18	22	2.6	2.6	26	.3	13	38	8	11	0	4	0
503	3	2	4	3	1	0	0	0	1	0	6	2	0	3.4	3.6	29	.4	14	35	16	19	12	16	0	3.6	3.4	27	.6	10	40	20	19	20	20	14
505	3	2	4	3	1	0	0	0	0	4	22	4	2	2.9	2.6	20	.3	30	30	15	18	36	32	24	2.8	2.8	21	.3	27	30	18	20	28	26	22
507	3	1	2	4	1	0	0	0	0	2	30	2	1	2.3	2	16	.5	26	32	12	15	26	18	40	2.7	2.7	19	.75	26	34	18	16	20	26	38
518	3	1	3	2	1	0	0	0	0	4	12	2	1	2.3	2.5	20	.5	20	39	13	17	20	16	18	2.90909090909091	2.72727272727273	19	.3	26	40	19	18	30	22	26
520	3	2	4	3	1	0	0	0	0	3	12	2	0	2.18181818181818	2.09090909090909	16	.181818181818182	27	28	9	12	24	16	16	1.81818181818182	1.63636363636364	13	.181818181818182	36	28	5	10	22	20	20
521	3	1	4	4							16	3	2												2.8	2.8	25	.3	25	34	10	11	32	26	28
524	3	1	4	3	2	0	0	0	0	5	10	3	2	1.90909090909091	2.54545454545455	20	.4	17	32	10	10	26	16	2	2.72727272727273	2.09090909090909	20	.545454545454545	19	38	13	13	34	22	16
527	3	1	5	1	1	0	0	0	0	3	12	2	1	3	2.8	17	.3	22	34	10	10	28	16	26	2.7	2.9	21	.4	23	30	10	8	32	22	24
531	3	2	3	2	1	0	0	1	1	3	12	3	2	3.6	3.5	21	.7	21	40	7	7	22	16	6	2.9	2.9	18	.6	19	35	0	0	32	18	22
