# Supplementary material for: A multicomponent digital intervention to promote help-seeking for mental health problems and suicide in sexual and gender diverse young adults: A randomized controlled trial
Source: PLoS Med. 2023 Mar 6;20(3):e1004197. doi: 10.1371/journal.pmed.1004197 (PMC10027204; doi:10.1371/journal.pmed.1004197)
Supplement: S2 Data — (CSV) [file pmed.1004197.s012.csv]

ID	group	time	attitude	intention_emo	intention_sui	behavior	stigma	encourageknowledge	literacy_anxiety	literacy_depreesion	stress	anxiety	depression	intention_emo1_B	intention_emo2_B	intention_emo3_B	intention_emo4_B	intention_emo5_B	intention_emo6_B	intention_emo7_B	intention_emo8_B	intention_emo9_B	intention_emo10_B	intention_sui1_B	intention_sui2_B	intention_sui3_B	intention_sui4_B	intention_sui5_B	intention_sui6_B	intention_sui7_B	intention_sui8_B	intention_sui9_B	intention_sui10_B	behavior1	behavior2	behavior3	behavior4	behavior5	behavior6	behavior7	behavior8	behavior9	behavior10
1	2	1	24	3.2	4	.666666666666667	22	34	4	5	28	18	6	1	1	1	1	1	1	1	0	0	0	1	1	1	1	1	1	1	1	1	1		1	1				1	1	0	0
1	2	2	24	2.90909090909091	3.81818181818182		13	39	2	7	16	10	8	1	1	1	1	0	0	1	0	0	0	1	1	1	1	1	1	1	1	1	1
1	2	3	28	3	2.8	.6	21	33	5	3	12	12	10		1	1	1	1	0	1	0	0	0		0	1	1	0	0	1	0	0	0		1	1	1	0	1	1	0	0	0
1	2	4	22	3	2.1	.5	20	31	0	0	16	16	8		1	1	1	0	0	1	1	0	0		0	1	0	0	0	1	1	0	0		1	1	1	0	0	1	0	0	0
6	2	1	22	3.18181818181818		.3	17	35	11	9	32	14	28	1	1	1	1	1	0	1	1	1	1											1	0	0	1	0	0	0	0	1	0
6	2	2	23	3.54545454545455			17	35	10	9	28	22	22	1	1	1	1	1	1	1	1	1	1
6	2	3	26	3.36363636363636		.727272727272727	15	32	8	7	18	18	12	1	1	1	1	1	0	1	1	1	1											1	1	1	0	1	0	0	1	1	1
6	2	4	25	3.36363636363636		.636363636363636	16	38	7	5	16	12	12	1	1	1	1	1	0	1	1	1	1											1	0	1	1	1	0	0	1	1	0
11	2	1	26	2.45454545454545	2.90909090909091	.545454545454545	20	38	20	19	20	6	12	1	1	1	1	0	0	0	0	0	0	1	1	1	1	1	0	0	0	0	0	1	0	1	1	1	0	0	0	0	1
11	2	2	28	2.81818181818182	2.54545454545455		14	36	19	18	28	8	10	1	1	1	1	1	0	0	0	0	0	1	1	1	1	0	0	0	0	0	0
11	2	3	28	2.72727272727273	2.72727272727273	.636363636363636	22	36	20	18	4	2	4	1	1	1	1	1	0	1	0	0	0	1	1	1	1	1	0	0	0	0	0	1	1	1	1	0	0	1	1	0	0
11	2	4	27	3.18181818181818	3.18181818181818	.454545454545455	21	38	20	19	10	8	10	1	1	1	1	1	0	1	1	0	0	1	1	1	1	1	0	1	1	0	0	1	1	1	1	0	0	0	0	0	0
12	2	1	21	2.27272727272727	2.45454545454545	.2	17	26	13	13	22	24	14	1	0	1	1	0	0	0	1	1	0	1	0	1	1	1	0	0	0	0	1		0	1	0	0	0	0	0	0	0
12	2	2	25	2.72727272727273	2.54545454545455		19	33	12	10	24	22	8	1	0	1	1	1	0	1	1	0	0	1	0	1	1	0	0	0	1	0	1
12	2	3	25	2.09090909090909	1.72727272727273	.3	19	22	11	12	22	12	18	1	0	1	1	0	1	0	0	0	0	0	0	1	1	0	0	0	0	0	0		0	1	1	0	0	0	0	0	0
12	2	4	26	1.90909090909091	2.09090909090909	.4	20	31	16	14	34	12	18	1	0	1	1	0	0	0	0	0	0	1	0	0	1	0	0	1	1	0	0		0	1	1	0	0	0	1	0	0
17	1	1	19	3.2	3.3	.6	18	31	15	16	22	18	12		0	1	1	1	1	1	1	1	1		1	1	1	1	1	1	1	1	1		1	1	0	0	0	0	1	1	1
17	1	2	23	3.4	3.4		21	29	12	14	20	20	12		1	1	1	1	1	1	1	1	1		1	1	1	1	1	1	1	1	1
17	1	3	19	3.2	3.6	.3	22	29	14	12	16	18	12		1	1	1	1	1	1	1	1	1		1	1	1	1	1	1	1	1	1		1	1	0	0	0	0	0	0	0
17	1	4	20	3.3	3.2	.2	23	32	15	13	22	16	18		1	1	1	1	1	1	1	1	1		1	1	1	1	1	1	1	1	1		0	1	0	0	0	0	0	0	0
20	1	1	16		2.8	.818181818181818	21	35	12	9	32	34	34											1	0	1	1	1	1	1		1	1	1	1	1	1	1	1	1	0	1	1
20	1	2	17	2.81818181818182	2.72727272727273		33	35	13	12	42	42	42	1	0	1	1	1	1	1	1	1	1	1	0	1	1	1	1	1	1	1	1
20	1	3	17	2.90909090909091	2.72727272727273	1	34	31	15	12	28	24	22	1	0	1	1	1	0	1	1	1	1	1	0	1	1	1	1	1	1	1	1	1	1	1	1	1	1	1	1	1	1
20	1	4	24	2.6	2.9	.9	31	33	14	12	20	16	12		0	1	1	0	0	1	0	1	1		0	1	1	0	0	1	1	1	1		1	1	1	1	1	1	1	1	1
23	1	1	17	2.7	2.4	.2	23	28	13	12	20	20	12		1	1	1	1	0	1	1	0	0		1	0	1	1	0	1	1	0	0		1	0	0	0	0	0	1	0	0
23	1	2	13	3	2.9		27	32	13	15	20	20	18		1	1	1	1	0	1	1	1	0		1	0	1	1	0	1	1	0	0
23	1	3	16	2.6	2.6	0	27	32	11	14	20	18	16		0	0	1	1	0	1	1	1	0		0	0	1	1	0	1	1	0	0		0	0	0	0	0	0	0	0	0
23	1	4	13	2.4	2.4	0	33	27	10	14	26	22	22		0	0	1	1	0	1	1	1	0		0	0	1	1	0	1	1	1	0		0	0	0	0	0	0	0	0	0
34	1	1	17	3.27272727272727	3.27272727272727	.181818181818182	33	30	9	9	20	22	22	1	1	1	1	1	1	1	1	1	1	1	1	1	1	1	1	1	1	1	1	0	1	0	0	0	0	0	0	0	0
34	1	2	18	3.27272727272727	3.36363636363636		24	31	11	12	26	20	24	1	1	1	1	1	1	1	1	1	1	1	1	1	1	1	1	1	1	1	1
34	1	3	19	3.27272727272727	2.90909090909091	.636363636363636	27	30	8	8	18	14	16	1	1	1	1	1	1	1	1	1	1	1	1	1	1	1	1	1	1	1	1	1	1	1	0	0	0	0	1	1	1
34	1	4	19	2.81818181818182	3.27272727272727	.545454545454545	25	29	12	9	14	10	12	1	1	0	1	0	0	1	1	1	1	1	1	1	1	1	0	1	1	1	1	0	1	1	0	0	0	0	1	1	1
35	2	1	20	3.375	3.28571428571429	.636363636363636	21	40	9	12	28	12	10	1	1	1	1			1	1	1	0	0	0	1	1	1		1		1		1	0	1	1	0	0	1	1	1	0
35	2	2	25	3.22222222222222	3.22222222222222		12	38	6	13	2	0	4	1	1	1	1			1	1	1	0	1	1	1	1			1	1	0	0
35	2	3	22	2.75	2.625	.625	17	40	11	10	10	6	0		1	1	1			1	0	0	0		0	1	1			1	0	0	0		0	1	1			1	1	0	0
35	2	4	25	2.625	2.75	.5	13	40	8	10	18	4	8		0	1	1			1	1	0	0		0	1	1			1	0	0	0		0	1	1			1	0	0	0
49	2	1	26	3.1	3.1	.4	20	37	13	9	26	30	22		1	1	1	1	0	0	1	1	1		0	1	1	1	0	0	1	1	1		0	1	0	0	0	0	0	1	1
49	2	2	23	2.8	2.8		21	37	12	7	26	30	18		0	1	1	1	0	0	1	1	1		0	1	1	1	0	1	1	1	1
49	2	3	24	2.8	3.4	.7	12	40	14	10	24	28	12		0	1	1	1	0	0	1	1	1		1	1	1	1	0	0	1	1	1		1	1	1	0	0	0	1	1	1
49	2	4	26	3.2	3	.6	13	40	11	11	22	22	16		1	1	1	1	0	0	1	1	1		0	1	1	1	0	0	1	1	1		1	1	1	0	0	0	0	1	1
58	2	1	8	2.27272727272727	1.90909090909091	.4	28	30	13	9	6	14	16	1	0	1	0	0	0	0	1	1	0	1	0	1	0	0	0	0	0	1	0		1	1	0	0	0	0	0	1	0
58	2	2	14	2.54545454545455	2.90909090909091		23	33	11	11	24	12	8	1	1	1	1	0	0	0	0	1	0	1	1	1	1	0	0	0	0	0	0
58	2	3	16	2	2.2	.5	23	30	10	11	2	2	0		1	1	0	0	0	0	0	1	0		1	1	1	0	0	0	0	0	0		1	1	1	0	0	0	0	1	0
58	2	4	24	2.45454545454545	2.45454545454545	.545454545454545	22	33	16	12	8	6	4	1	1	1	1	0	0	0	0	1	0	1	1	1	1	0	0	0	0	1	0	1	1	1	1	0	0	0	0	1	0
60	1	1	21	2.45454545454545	2.36363636363636	.2	32	30	16	19	30	18	30	1	1	1	1	1	0	0	0	1	0	1	0	0	1	1	0	0	0	0	0	1	0	0	1	0	0	0	0	0	0
60	1	2	22	2.72727272727273	2.63636363636364		29	33	18	19	30	12	24	1	0	0	1	1	0	1	1	0	0	1	1	0	1	1	0	1		1	1
60	1	3	22	3	2.45454545454545	.363636363636364	27	32	17	19	26	6	26	1	1	0	1	1	1	0	1	1	1	1	1	0	1	1	1	0	1	0	0	1	0	0	1	0	0	0	1	0	0
60	1	4	24	3.18181818181818	3.18181818181818	.545454545454545	27	33	20	19	26	20	28	1	1	0	1	1	1	0	1	1	0	1	1	0	1	1	1	0	1	1	0	0	1	0	1	1	0	0	1	1	0
62	2	1	13	1.72727272727273	1.81818181818182	.545454545454545	39	23	13	14	26	16	10	1	0	1	0	0	0	0	0	0	0	1	0	1	0	0	0	0	0	0	0	1	1	1	1	0	0	0	0	0	1
62	2	2	15	2.09090909090909	2		36	23	12	12	26	24	10	1	0	1	0	0	0	1	0	0	0	1	0	0	1	1	0	1	0	0	0
62	2	3	13	1.90909090909091	2.18181818181818	.454545454545455	37	16	13	13	18	18	14	1	0	0	0	0	0	1	0	0	0	1	0	0	0	0	0	0	0	0	0	1	1	1	1	0	0	0	0	0	0
62	2	4	10	1.81818181818182	1.90909090909091	.636363636363636	32	24	15	14	26	14	12	1	0	0	0	0	0	1	0	1	0	1	0	0	1	0	0	1	0	1	0	1	1	1	1	0	0	1	0	1	0
66	1	1	22	2.9	2.5	.4	18	32	14	20	8	0	26		1	1	1	0	0	1	0	0	0		0	1	1	0	0	1	0	0	0		1	1	1	0	0	0	0	0	0
66	1	2	27	2.9	2.1		17	30	18	16	18	0	28		1	1	1	0	0	1	1	0	0		1	1	1	0	0	1	0	0	0
66	1	3	26	2.9	2.9	.4	14	29	17	17	12	0	8		1	1	1	0	0	1	0	0	0		1	1	1	0	0	1	1	0	0		1	1	1	0	0	0	0	0	0
66	1	4	28	3	3	.4	10	36	19	19	16	0	26		1	1	1	1	0	1	0	0	0		1	1	1	1	0	1	0	0	0		1	1	1	0	0	0	0	0	0
68	2	1	19	2.18181818181818	2.45454545454545	.4	27	29	7	11	14	10	14	0	0	1	0	0	0	0	0	1	1	1	1	1	0	0	0	0	0	1	1	0	1	0	0	0	0	0	1	1	1
68	2	2	18	2.45454545454545	2		28	32	6	6	20	16	20	1	1	1	0	0	0	0	0	0	1	0	0	0	0	0	0	0	0	0	0
68	2	3	8	2	2.18181818181818	0	30	31	6	6	36	30	36	1	0	1	0	0	0	0	0	0	0	1	0	1	0	0	0	0	0	0	0	0	0	1		0	0	0	0	0	0
68	2	4	12	2	2	0	31	31	8	5	14	12	22	0	0	0	0	0	0	0	0	0	0	0	0	0	0	0	0	0	0	0	0	0	0	0	0	0	0	0	0	0	0
71	1	1	12	1.9	2.18181818181818	.363636363636364	27	31	10	11	12	10	14	1	0	1	0		0	0	0	0	0	1	0	1	1	1	0	0	0	0	0	1	0	1	0	1	0	0	0	0	0
71	1	2	18	2.81818181818182	2.63636363636364		26	32	12	13	26	18	20	1	0	1	1	1	0	0	0	1	1	1	0	1	1	1	0	0	0	0	0
71	1	3	17	2.45454545454545	2.45454545454545	.272727272727273	25	32	11	12	2	2	0	1	0	1	1	0	0	0	0	0	0	1	0	1	1	0	0	0	0	0	0	1	0	1	0	0	0	0	0	0	0
71	1	4	18	3	3	.363636363636364	24	38	14	13	12	16	16	1	1	1	1	1	1	0	0	1	1	1	1	1	1	1	1	0	0	1	1	1	0	1	1	0	0	0	0	0	0
72	2	1	13	1.27272727272727	1.09090909090909	.0909090909090909	20	34	13	11	28	12	40	0	0	0	0	0	0	0	0	0	0	0	0	0	0	0	0	0	0	0	0	1	0	0	0	0	0	0	0	0	0
72	2	2	18	1.45454545454545	1.36363636363636		17	33	8	7	32	20	40	1	0	0	0	0	0	0	0	0	0	1	0	0	0	0	0	0	0	0	0
72	2	3	17	1.72727272727273	1.72727272727273	.0909090909090909	22	35	4	4	28	10	42	1	0	0	1	1	0	0	0	0	0	1	0	0	1	1	0	0	0	0	0	1	0	0	0	0	0	0	0	0	0
72	2	4	17	1.45454545454545	1.27272727272727	0	23	31	7	7	30	16	38	1	0	0	0	0	0	0	0	0	0	1	0	0	0	0	0	0	0	0	0	0	0	0	0	0	0	0	0	0	0
74	2	1	14	2.4	2.5	.333333333333333	26	30	6	10	20	10	22		1	0	0	0	0	0	1	1	1		0	1	1	0	0	1	1	0	1		0	0	0	0	0	0	1	1	1
74	2	2	15	2.9	2.5		25	28	11	7	24	16	16		0	0	1	1	0	1	1	1	1		0	0	1	1	0	1	0	1	1
74	2	3	19	2.7	2.6	.1	19	39	6	2	4	0	10		0	0	1	1	0	1	1	1	1		0	0	1	1	1	1	1	0	1		0	0	0	0	0	0	0	0	0
74	2	4	20	2.7	2.6	.2	22	36	5	5	8	4	22		0	1	1	1	0	1	1	1	1		0	0	1	1	1	1	1	1	1		0	0	0	0	0	0	1	0	0
76	2	1	22	2.8	2.3	.9	16	34	14	15	10	22	22		0	1	1	1	1	1	1	1	0		0	1	1	1	0	1	0	0	0		1	1	1	1	0	1	1	1	1
76	2	2	23	3.2	2.8		15	36	16	10	12	12	26		0	1	1	1	1	1	0	1	1		0	1	1	1	1	1	1	0	0
76	2	3	23	3	2.8	.8	14	37	10	12	0	8	12		0	1	1	1	1	1	1	1	0		0	1	1	1	1	1	0	0	0		1	1	1	1	0	0	1	1	1
76	2	4	28	2.8	3.4	.8	17	38	9	11	28	20	30		0	1	1	1	0	1	1	1	1		0	1	1	1	1	1	1	1	1		0	1	1	1	1	1	0	1	1
80	1	1	11	2.72727272727273	2.18181818181818	.636363636363636	29	38	14	14	26	6	16	1	0	1	1	1	0	0	1	0	0	1	0	1	1	1	0	0	0	0	0	1	1	1	1	1	0	1	0	0	0
80	1	2	18	2.63636363636364	2		23	39	17	19	26	8	12	1	1	1	1	1	0	0	0	0	0	1	0	1	1	1	0	0	0	0	0
80	1	3	24	2.54545454545455	2.36363636363636	.727272727272727	23	39	16	18	10	8	6	1	1	1	1	0	1	0	0	0	0	1	0	1	1	1	0	0	0	0	0	1	1	1	0	1	1	1	0	0	1
80	1	4	13	2.81818181818182	2.36363636363636	.636363636363636	34	39	16	16	24	22	24	1	1	1	1	1	1	1	0	0	0	1	0	1	1	0	0	0	0	0	0	1	1	1	1	1	0	1	0	0	0
87	1	1	26	2.45454545454545	1.8	.454545454545455	18	28	16	18	28	16	18	1	0	1	1	0	0	1	0	0	0	0	0	1		0	0	1	0	0	0	1	1	1	0	0	1	0	0	0	0
87	1	2	20	2.5	2.2		18	38	17	17	28	10	14		0	1	1	0	0	1	0	0	0		0	0	1	0	0	1	0	0	0
87	1	3	30	2.9	2.9	.727272727272727	19	40	18	17	22	18	10		0	1	1	1	1	1	0	0	0		0	1	1	1	1	1	0	0	0	1	1	1	1	0	0	0	1	1	1
87	1	4	28	2.3	2.5	.454545454545455	17	40	18	17	16	10	8		0	1	1	1	0	0	0	0	0		0	0	1	1	0	1	0	0	0	1	1	1	0	0	0	0	1	0	1
92	2	1	19	2.9	2.9	.545454545454545	20	31	8	14	20	22	20	1	0	1	1	1	0	1	1	1	1	1	0	1	1	1	0	1	0	0	0	1	1	1	1	0	0	0	0	1	0
92	2	2	20	3.45454545454545	3.18181818181818		23	32	14	18	20	18	16	1	0	1	1	1	0	1	1	1	1	1	0	1	1	1	0	1	1	1	0
92	2	3	17	3	2.81818181818182	.636363636363636	31	38	10	18	22	22	14	1	0	1	1	1	0	1	1	0	0	1	0	1	1	1	1	0	0	1	0	1	1	1	1	0	0	1	0	1	0
92	2	4	20	3.45454545454545	2.81818181818182	.727272727272727	30	33	12	16	36	28	24	1	0	1	1	1	1	1	1	1	1	1	0	1	1	0	0	1	1	0	0	1	1	1	1	1	0	1	1	0	0
98	2	1	17	3.1	2.8	.5	26	30	13	12	28	20	24	1	1	0	1	1	0	1	1	1	1	1	1	0	1	1	0	1	0	1	1	1	1	0	1	1	0	0	0	1	0
98	2	2	16	3.36363636363636	3.09090909090909		26	31	10	8	28	22	26	1	1	1	1	1	1	1	1	1	1	1	1	1	1	1	0	1	1	1	1
98	2	3	17	3.27272727272727	3.27272727272727	.454545454545455	25	31	9	10	24	24	28	1	1	1	1	1	0	1	1	1	1	1	1	1	1	1	0	1	1	1	1	1	1	0	0	1	0	0	0	1	0
98	2	4	17	2.81818181818182	2.72727272727273	.545454545454545	23	31	11	7	26	24	24	1	1	1	0	1	0	1	1	1	0	1	1	1	0	1	0	1	1	1	1	1	1	0	0	1	0	0	1	1	0
112	2	1	14	1.8	1.7	.3	25	28	16	18	10	14	12		0	1	0	0	0	0	0	0	0		0	1	0	0	0	0	0	0	0		1	1	0	0	0	0	0	0	0
112	2	2	16	2.7	2.6		22	31	16	17	16	16	8		1	1	1	0	0	0	1	0	1		1	1	1	0	0	0	0	0	0
112	2	3	14	2.4	2.3	.3	26	33	14	15	12	2	2		1	1	0	0	0	0	0	0	0		0	1	0	0	0	0	0	0	0		1	1	0	0	0	0	0	0	0
112	2	4	18	2.2	1.7	.4	24	34	15	16	12	12	6		1	1	1	0	0	0	0	0	0		0	1	0	0	0	0	0	0	0		1	1	0	0	0	0	0	0	1
118	1	1	23	3.54545454545455	3.72727272727273	.363636363636364	18	40	12	14	14	24	20	1	0	1	1	1	1	1	1	1	1	1	1	1	1	1	1	1	1	1	1	1	1	1	0	0	0	0	0	0	0
118	1	2	25	3.54545454545455	3.54545454545455		22	40	12	15	16	22	20	1	0	1	1	1	1	1	1	1	1	1	0	0	1	1	1	1	1	1	1
118	1	3	26	3	3.2	.454545454545455	20	32	13	13	14	14	14	1	0	1	1	1	1	1	1	1	1		1	1	1	1	1	1	1	1	1	1	0	1	0	0	0	0	0	1	1
118	1	4	25	3.72727272727273	3.72727272727273	.545454545454545	23	40	13	12	16	18	18	1	0	1	1	1	1	1	1	1	1	1	0	1	1	1	1	1	1	1	1	1	0	1	0	0	0	0	1	1	1
121	1	1	15.9310292935503	2.45454545454545	2.27272727272727	.2	27	27	14	14	16	12	14	1	0	1	1	1	1	0	0	0	0	1	0	1	1	1	0	0	1	0	0		0	0	0	0	0	1	0	0	0
121	1	2	20	2.54545454545455	3		20	33	16	17	22	10	10	1	0	1	1	1	0	1	0	0	0	1	0	1	1	1	0	1	0	1	1
121	1	3	24	2.63636363636364	2.18181818181818	.2	25	31	14	13	14	8	10	1	0	1	1	1	0	0	0	1	1	1	0	1	1	1	0	0	0	0	1		0	1	0	0	0	0	0	0	0
121	1	4	19	2.36363636363636	2.63636363636364	.1	22	30	14	13	16	8	10	1	0	1	1	1	0	0	0	0	1	1	0	1	1	1	0	0	1	0	1	0	0	1	0	0	0	0	0	0	0
124	2	1	17	2.54545454545455	2.72727272727273	.454545454545455	23	37	11	9	24	10	12	1	1	1	1	0	0	0	0	0	1	1	1	1	1	1	0	0	0	0	0	1	1	1	0	0	0	0	0	0	1
124	2	2	22	2.72727272727273	2.81818181818182		22	36	10	13	20	12	4	1	1	1	1	0	0	0	0	0	1	1	1	1	1	1	0	0	0	0	1
124	2	3	23	3	2.81818181818182	.454545454545455	17	35	11	15	16	10	8	1	1	1	1	0	0	0	1	1	1	1	1	1	1	0	0	0	0	0	1	1	1	1	0	0	0	0	0	0	1
124	2	4	20	3.1	3.2	.6	20	32	15	17	26	10	10		1	1	1	0	0	1	1	1	1		1	1	1	1	0	0	1	1	1		1	1	0	0	0	0	1	1	1
125	2	1	19	2.81818181818182	2.45454545454545	.363636363636364	20	31	10	11	14	22	12	1	0	1	1	1	0	1	1	1	1	0	0	1	1	1	0	0	0	1	1	0	0	1	0	0	0	0	0	1	1
125	2	2	21	3	2.54545454545455		28	30	10	9	20	22	8	1	0	1	1	1	0	1	1	1	1	0	0	0	1	1	0	1	1	1	1
125	2	3	21	3.2	2.1	.2	24	30	11	10	24	24	18		0	1	1	1	0	1	1	1	1		0	0	0	0	0	0	1	1	1		0	0	0	0	0	0	1	0	0
125	2	4	19	3	2.45454545454545	.4	23	30	11	11	20	30	20	1	0	1	1	1	0	1	1	1	1	0	0	0	0	0	0	1	1	1	1	0	0	1	0	0	0	1	1	0	1
127	1	1	21	2.8	3.2	.6	25	34	6	3	16	6	22		0	1	1	0	0	1	1	0	1		0	1	1	1	1	1	1	1	1		1	1	0	0	0	0	1	1	1
127	1	2	19	3.18181818181818	3.36363636363636		22	33	7	8	10	6	20	1	0	1	1	1	1	1	1	1	1	1	1	1	1	1	1	1	1	1	1
127	1	3
127	1	4	12	2.5	3.3	.3	25	28	3	2	16	10	26		0	1	0	0	0	0	1	0	1		1	1	1	1	1	1	1	1	1		0	1	0	0	0	0	1	0	0
134	2	1	12	3.2	3	.4	22	32	12	16	8	10	10		1	1	1	1	0	1	1	0	1		1	1	1	1	0	1	0	0	1		1	1	0	0	0	0	0	0	1
134	2	2	21	3.3	3		17	36	13	15	8	10	6		1	1	1	1	0	1	1	1	1		1	1	1	1	0	1	1	0	0
134	2	3	22	3.2	3.1	.5	18	39	11	14	16	18	8		1	1	1	1	0	0	1	1	1		1	1	1	1	0	1	1	0	0		1	1	0	0	0	0	0	1	1
134	2	4	19	3.2	3.7	.5	18	37	15	17	22	16	10		1	1	1	1	0	0	0	1	1		1	1	1	1	1	1	1	1	1		1	1	0	0	0	0	0	1	1
136	2	1	15	2.81818181818182	3.27272727272727	.636363636363636	22	32	16	18	12	16	0	1	1	1	1	0	0	0	0	0	0	1	1	1	1	1	1	0	0	0	0	1	1	1	1	1	1	0	0	0	0
136	2	2
136	2	3
136	2	4
137	2	1	23	2.3	2.5	.3		27	9	12	6	0	4		1	1	1	1	0	0	0	0	0		0	1	1	1	0	1	0	0	0		1	1	0	0	0	0	0	0	0
137	2	2
137	2	3
137	2	4
148	2	1	12	1.63636363636364	1.90909090909091	.272727272727273	18	25	15	17	40	30	22	1	0	1	0	0	0	0	0	0	0	1	0	1	1	1	0	0	0	0	0	1	0	1	0	0	0	0	0	0	0
148	2	2	25	1.63636363636364	2		19	25	17	19	34	28	18	1	0	1	0	0	0	0	0	0	0	1	0	0	1	1	0	0	0	0	0
148	2	3	29	2.27272727272727	1.54545454545455	.272727272727273	16	26	13	16	34	22	22	1	0	1	1	1	0	0	0	0	0	0	0	0	1	0	0	0	0	0	0	1	0	0	0	1	0	0	0	0	0
148	2	4	23	2.18181818181818	1.72727272727273	.272727272727273	17	32	13	17	40	36	22	1	0	1	1	1	0	0	1	0	0	1	0	0	1	1	0	0	0	0	0	1	0	0	0	1	0	0	0	0	0
156	2	1	26	3.18181818181818	2.90909090909091	.636363636363636	20	32	13	10	28	10	18	1	1	1	1	1	0	1	0	0	1	1	0	1	1	1	0	1	0	0	1	1	1	1	1	0	1	0	0	0	1
156	2	2	28	3.42857142857143	3		12	31	10	8	34	18	28		1				0	1	0	1	1		1				0
156	2	3	26	3.09090909090909	3.54545454545455	.545454545454545	15	37	9	10	34	20	22	1	1	1	1	1	0	1	0	0	0	1	1	1	1	1	1	1	1	1	1	1	1	1	0	0	1	0	1	0	0
156	2	4	22	3.54545454545455	3.54545454545455	.909090909090909	25	30	9	7	36	22	32	1	1	1	1	1	0	1	1	1	1	1	1	1	1	1	1	1	1	1	1	1	0	1	1	1	1	1	1	1	1
162	2	1	27	3.90909090909091	3.81818181818182	.636363636363636	14	39	16	17	10	14	4	1	1	1	1	1	1	1	1	1	1	1	0	1	1	1	1	1	1	1	1	1	1	1	1	0	0	0	0	1	1
162	2	2	29	3.90909090909091	3.90909090909091		18	40	15	14	4	8	0	1	1	1	1	1	1	1	1	1	1	1	1	1	1	1	1	1	1	1	1
162	2	3	30	3.54545454545455	3.72727272727273	1	22	40	15	15	12	16	0	1	0	1	1	1	1	1	0	1	1	1	1	1	1	1	1	1	1	1	1	1	1	1	1	1	1	1	1	1	1
162	2	4	28	3.90909090909091	3.72727272727273	.909090909090909	23	32	16	11	18	26	16	1	1	1	1	1	1	1	1	1	1	1	1	1	1	1	1	1	1	1	1	1	1	1	1	1	1	1	1	1	1
164	2	1	19	2.6	1.9	.3	28	36.8048236006314	12	16	34	18	20		0	1	1	1	1	1	0	0	0		0	1	0	1	0	1	0	0	0		0	1	0	1	0	1	0	0	0
164	2	2	16	2.5	2.3		27	32	15	18	32	14	28		0	1	1	1	1	1	1	0	1		0	1	0	1	0	1	0	0	1
164	2	3	20	2.2	2.2	.3	26	36	17	17	34	20	34		0	1	1	1	0	1	0	0	0		0	1	1	1	0	1	0	0	0		0	1	0	1	1	0	0	0	0
164	2	4	19	2.6	1.8	.3	24	35	14	15	30	18	34		0	1	1	1	1	1	0	0	1		0	1	1	1	0	1	0	0	0		0	1	0	0	1	1	0	0	0
165	1	1	19	2.9	2.88888888888889	.7	29	32	15	13	30	20	22		1	1	1	1	1	0	0	1	1		1	1	1	1	1	0		1	1		1	1	1	0	0	0	1	1	1
165	1	2	17	3.1	3.3		20	28	14	14	22	28	16		1	1	1	1	1	0	0	1	1		1	1	1	1	1	0	1	1	1
165	1	3	16	3.18181818181818	3.18181818181818	.545454545454545	20	28	15	14	20	22	14	1	0	1	1	1	1	0	0	1	1	1	0	1	1	1	1	0	0	1	1	1	1	1	0	0	0	0	0	1	1
165	1	4	17	3.09090909090909	3.09090909090909	.454545454545455	21	31	15	14	20	22	18	1	1	1	1	1	1	0	1	1	1	1	1	1	1	1	1	0	1	1	1	1	1	1	0	0	0	0	0	1	0
166	1	1	30	3.90909090909091	4	1	12	40	12	11	12	6	0	1	1	1	1	1	1	1	1	1	1	1	1	1	1	1	1	1	1	1	1	1	1	1	1	1	1	1	1	1	1
166	1	2	24	3.81818181818182	4		20	37	10	11	16	16	4	1	0	1	1	1	1	1	1	1	1	1	1	1	1	1	1	1	1	1	1
166	1	3	21	3.72727272727273	4	1	15	40	16	14	18	16	2	1	0	1	1	1	1	1	1	1	1	1	1	1	1	1	1	1	1	1	1	1	1	1	1	1	1	1	1	1	1
166	1	4	28	3.90909090909091	3.72727272727273	1	14	40	12	14	12	12	0	1	1	1	1	1	1	1	1	1	1	1	1	1	1	1	1	1	1	1	1	1	1	1	1	1	1	1	1	1	1
174	1	1	20	2.63636363636364	2.72727272727273	.545454545454545	17	36	13	14	24	24	6	1	0	1	1	0	0	0	0	1	1	1	0	1	1	1	0	1	1	0	0	0	1	1	1	0	0	0	0	1	1
174	1	2	23	3	2.54545454545455		17	37	18	17	24	4	4	1	0	1	1	0	0	1	1	1	0	0	0	1	1	1	0	1	0	0	0
174	1	3	20	2.81818181818182	3.18181818181818	.454545454545455	18	36	10	17	10	8	0	1	0	1	1	1	0	0	0	1	1	1	0	1	1	1	0	1	0	1	1	1	1	1	1	0	0	0	0	0	0
174	1	4	23	2.81818181818182	3.27272727272727	.454545454545455	25	35	15	20	36	22	20	1	1	1	0	0	0	0	1	0	1	1	0	1	1	1	0	1	1	1	1	1	1	1	1	0	0	0	0	0	0
176	1	1	23	1.9	2.3	0	24	31	14	12	22	12	20		1	1	0	0	0	0	0	0	0		0	1	1	1	0	1	0	0	0		0	0	0	0	0	0	0	0	0
176	1	2	20	2.6	2.5		20	31	8	9	24	8	20		0	0	1	1	1	1	1	0	0		0	0	1	1	1	1	0	0	0
176	1	3	19	2.5	2.4	.4	23	35	13	12	26	12	22		1	1	1	1	0	0	0	0	0		0	1	1	1	0	0	0	0	0		1	1	1	0	0	0	0	0	0
176	1	4	16	2.6	2.6	.2	21	28	11	14	26	10	22		1	0	1	1	0	1	1	0	0		0	1	1	1	0	1	1	0	0		0	0	1	0	0	0	0	0	0
180	1	1	25	2.9	3.4	.5	18	31	10	11	6	0	6		0	1	1	1	1	0	0	1	1		0	1	1	1	1	1	1	1	1		1	1	0	0	0	0	0	1	1
180	1	2	24	3.1	3.1		15	30	6	9	10	0	6		1	1	1	1	1	1	1	1	0		0	1	1	1	1	1	1	1	0
180	1	3	24	3.1	3.2	.6	16	37	10	11	6	4	4		0	1	1	1	1	1	1	1	1		0	1	1	1	1	1	1	1	1		1	1	0	0	0	0	1	1	1
180	1	4	26	3.1	3.3	.5	18	36	7	11	6	0	2		0	1	1	1	1	1	1	1	1		0	1	1	1	1	1	1	1	1		1	1	0	0	0	0	1	1	0
184	1	1	15	2.54545454545455	2.72727272727273	.181818181818182	26	29	11	15	24	16	28	0	0	1	1	1	0	0	0	1	0	1	1	1	1	1	0	0	0	0	1	0	0	1	0	0	0	0	0	0	0
184	1	2	19	2.90909090909091	3.27272727272727		23	29	14	15	24	20	26	0	1	1	1	1	0	1	1	1	1	1	1	1	1	1	0	1	1	1	1
184	1	3	21	3.09090909090909	3.27272727272727	.0909090909090909	22	33	13	14	28	28	26	1	1	1	1	1	0	1	1	1	1	1	1	1	1	1	0	1	1	1	1	0	0	0	0	0	0	0	0	0	0
184	1	4	18	3.09090909090909	3	.272727272727273	26	32	15	16	20	28	32	1	1	1	1	1	0	1	1	0	0	1	0	1	1	1	0	1	1	0	0	1	0	1	0	0	0	0	0	0	0
195	1	1	15	2.1	2.1	.3	23	32	12	17	26	14	20		0	1	1	1	0	0	1	0	0		0	0	1	0	0	0	1	1	0		0	1	0	0	0	0	1	0	0
195	1	2	19	2.9	2.66666666666667		31	29	13	11	28	20	26	1	0	1	1	0	0	1	1		1	1	0	1	1	0	0	1			1
195	1	3	19	2.8	2.9	.4	28	30	11	9	20	12	10		1	1	1	1	0	0	1	1	1		1	1	1	1	0	1	1	1	1		0	1	0	0	0	0	0	1	1
195	1	4	20	3.1	2.8	.2	25	35	17	10	22	18	12		1	1	1	1	0	1	1	1	1		1	1	1	1	0	0	0	1	1		0	1	0	0	0	0	0	0	1
198	1	1	20	3	2.7	.6	37	35	14	15	26	26	20		0	1	1	1	0	0	1	1	0		0	1	1	1	0	0	1	1	0		1	1	1	0	0	0	1	1	0
198	1	2	27	3.6	3.9		27	39	16	15	22	26	14		1	1	1	1	0	1	1	1	1		1	1	1	1	1	1	1	1	1
198	1	3	24	3.4	3.1	.7	23	36	19	18	34	18	14		1	1	1	1	0	1	1	1	1		0	1	1	1	1	1	1	1	0		1	1	1	1	0	0	1	1	0
198	1	4	25	3.4	3.5	.7	29	39	14	19	24	16	14		1	1	1	1	1	1	1	1	1		0	1	1	1	0	1	1	1	1		1	1	1	1	1	0	0	1	0
201	1	1	12	2.1	2.3	.454545454545455	18	35	6	11	24	16	16		0	1	0	0	0	1	0	1	0		0	0	1	1	0	1	1	0	0	1	0	1	0	0	0	1	1	0	0
201	1	2	18	2.5	2.5		18	33	11	10	24	18	18		0	1	1	1	1	1			0		0	1	1	1	1	1	1	1	0
201	1	3	17	2.8	2.5	.444444444444444	20	38	11	12	24	12	26		0	1	1	1	1	1	1	1	0		0	1	1	1	1	1	1	1	0		0	1	0	0	0	1	1	1	0
201	1	4	22	3.2	3.2	.6	15	40	12	14	22	6	16		0	1	1	1	1	1	1	1	0		0	1	1	1	1	1	1	1	0		0	1	1	0	0	1	1	1	0
207	1	1	22	3.63636363636364	3.36363636363636	.454545454545455	16	31	7	8	20	14	6	0	1	1	1	1	0	1	1	1	1	0	1	1	1	1	0	1	1	1	1	0	1	1	0	0	0	0	0	1	1
207	1	2	28	3.4	3		18	37	12	8	8	4	8		1	1	1	1	1	1	1	1	1		0	1	1	1	1	1	1	1	1
207	1	3	26	3.45454545454545	3.18181818181818	.181818181818182	16	37	10	4	8	4	0	1	1	1	1	1	1	1	1	0	0	1	1	1	1	1	1	1	0	0	0	0	0	1	0	0	0	0	0	0	0
207	1	4	29	3.6	3.4	.6	18	37	10	6	2	4	0		1	1	1	1	1	1	1	1	0		1	1	1	1	1	1	1	0	0		1	1	0	0	1	0	1	1	0
210	2	1	13	3.27272727272727	3.45454545454545	.7	21	38	18	15	20	18	10	1	1	1	1	0	0	1	1	1	1	1	0	1	1	1	0	1	1	1	1		1	1	1	0	0	0	1	1	1
210	2	2	23	3.27272727272727	3.36363636363636		24	40	14	15	20	8	10	1	0	1	1	0	0	1	1	1	1	1	0	1	1	1	0	1	1	1	1
210	2	3	23	3.54545454545455	3.36363636363636	.6	17	40	15	17	12	8	0	1	1	1	1	0	0	1	1	1	1	1	0	1	1	0	0	1	1	1	1		1	1	1	0	0	0	0	1	1
210	2	4	24	3.45454545454545	3.45454545454545	.545454545454545	20	40	15	16	0	6	2	1	1	1	1	0	0	1	1	1	1	1	0	1	1	1	0	1	1	1	1	0	1	1	1	0	0	0	0	1	1
216	1	1	14	2.5	3.1	.4	21	32	13	12	34	28	24		0	1	1	0	0	0	0	0	1		0	1	1	1	1	1	1	1	1		1	1	0	0	0	0	0	1	0
216	1	2	20	2.3	2.5		24	29	11	9	10	8	2		0	1	0	0	0	0	0	0	0		0	1	1	1	0	0	0	0	0
216	1	3	21	2.6	2.5	.3	26	28	7	7	20	22	18		0	1	1	1	0	0	0	0	0		0	1	1	1	0	0	0	0	0		1	1	0	0	0	0	0	0	0
216	1	4	24	2.45454545454545	2.81818181818182	.272727272727273	21	35	10	10	26	14	12	0	0	1	1	1	0	0	0	1	0	1	0	1	1	1	0	1	0	1	0	0	1	1	0	0	0	0	0	0	0
219	2	1	16	2.72727272727273	3.09090909090909	.818181818181818	22	36	8	8	30	18	26	1	0	1	0	0	0	0	1	1	1	1	0	1	1	1	1	1	1	1	1	1	1	1	1	1	0	0	1	1	1
219	2	2	22	3.18181818181818	3.45454545454545		19	31	7	9	26	16	28	1	0	1	1	0	0	1	1	1	1	1	0	1	1	1	0	1	1	1	1
219	2	3	20	3	3.36363636363636	.818181818181818	20	30	8	7	36	24	36	1	0	1	1	0	0	1	1	1	1	1	0	1	1	0	0	1	1	1	1	1	1	1	1	1	0	0	1	1	1
219	2	4	26	3.18181818181818	3.18181818181818	.818181818181818	18	27	5	6	38	24	36	1	0	1	1	0	0	1	1	1	1	1	0	1	1	0	0	1	1	1	1	1	1	1	1	1	0	0	1	1	1
220	1	1	10	2.44444444444444	1.2	.333333333333333	32	22	6	10	20	6	22		0	1	1	1	0	0	1	1			0	0	0	0	0	0	0	0	0		1	0	1	0	0	0	0	0
220	1	2	20	2.88888888888889	2.66666666666667		21	30	17	17	20	12	18		0	1	1	1	0	1	1	1			0	1	1	1	0	1	0	0
220	1	3	20	2.33333333333333	2.22222222222222	.2	24	33	15	16	22	10	14		0	1	1	1	0	1	0	0			0	0	1	1	0	1	0	0			0	0	1	0	0	0	0	0	0
220	1	4	22	2.11111111111111	1.66666666666667	.111111111111111	21	33	15	15	24	12	16		0	0	1	1	0	0	1	0			0	0	0	0	0	1	0	0			0	0	0	0	0	0	0	0
221	2	1	19	2.6	3	.3	24	35	9	12	22	6	14		0	1	0	0	0	1	1	1	1		0	1	1	0	0	1	1	1	1		0	1	0	0	0	0	0	0	1
221	2	2	23	2.8	3.4		17	36	10	13	28	12	16		0	1	1	0	0	0	1	1	1		0	1	1	1	0	1	1	1	1
221	2	3	24	3	3.3	.3	17	35	12	14	8	6	10		0	1	1	0	0	1	1	1	1		0	1	1	1	0	1	1	1	1		0	1	0	0	0	0	0	0	1
221	2	4	27	3.3	3.5	.4	16	35	13	15	24	0	10		0	1	1	1	0	1	1	1	1		0	1	1	1	0	1	1	1	1		0	1	0	0	0	0	1	0	1
226	2	1	25	2.7	3.1	.5	21	34	7	9	32	26	36		0	1	1	0	0	1	0	1	1		0	1	1	1	0	1	1	1	1		1	1	1	0	0	0	0	0	1
226	2	2	26	2.8	3.7		23	32	9	12	34	26	38		0	1	1	0	0	1	1	1	1		1	1	1	1	1	1	1	1	1
226	2	3	21	2.8	3	.666666666666667	28	31	10	12	32	30	38		0	1	1	0	0	1	1	1	1		1	1	1	0	0	1	1	1	1		1	1	1	0	0	0	1	1	1
226	2	4	22	3	3	.625	24	33	11	14	24	18	24		1	1	1	0	0	1	1	1	1		0			1	0	1	1	1	1			1	1	0	0	0	1	1	1
229	1	1	19	2.3	1.8	.3	18	26	12	14	20	16	16		0	1	0	0	0	0	0	1	1		0	0	0	0	0	0	1	1	1		0	1	0	0	0	0	0	0	1
229	1	2	22	2.5	2.5		19	31	15	15	18	20	16		0	1	1	1	0	0	0	1	1		0	1	1	1	0	0	0	0	1
229	1	3	23	2.7	2.6	.2	24	38	15	15	20	28	16		0	1	1	1	0	0	1	0	0		0	0	1	1	1	1	0	0	1		0	1	0	0	0	0	0	0	0
229	1	4	24	2.9	3.4	.5	21	35	18	15	24	16	18		0	1	1	1	0	0	1	0	1		0	1	1	1	1	1	1	1	1		0	1	0	0	0	0	1	1	1
235	2	1	21	1.7	1.9	.222222222222222	27	28	16	17	24	18	20		0	1	1	0	0	0	0	0	0		0	1	1	1	0	0	0	0	0		0	1	1	0	0	0	0	0	0
235	2	2	20	1.9	1.9		21	30	16	18	26	10	14		0	1	1	0	0	0	0	0	0		0	1	1	1	0	0	0	0	0
235	2	3	19	1.8	1.8	.3	27	29	19	20	20	8	16		0	1	1	0	0	0	0	0	0		0	1	1	0	0	0	0	0	0		0	1	1	0	0	0	0	0	0
235	2	4	20	1.66666666666667	1.88888888888889	.222222222222222	24	31	18	19	24	10	8		0	1	1	0	0	0	0	0	0		0	1	1	1	0	0	0	0	0		0	1	1	0	0	0	0	0	0
240	1	1	16	1.27272727272727	1.27272727272727	.0909090909090909	25	21	8	9	22	16	30	1	0	0	0	0	0	0	0	0	0	1	0	0	0	0	0	0	0	0	0	1	0	0	0	0	0	0	0	0	0
240	1	2	20	1.81818181818182	2.36363636363636		24	32	6	11	16	14	18	1	0		0	0	0	0	1	0	0	1	1	1	0	0	0	0	0	0	0
240	1	3	17	2	1.63636363636364	.181818181818182	28	31	8	10	14	14	16	1	1	1	0	0	0	0	0	0	0	1	0	0	0	0	0	0	0	0	0	1	0	1	0	0	0	0	0	0	0
240	1	4	19	1.81818181818182	1.90909090909091	.363636363636364	27	28	7	10	16	14	14	1	0	0	0	0	0	0	0	0	0	1	0	0	0	0	0	0	0	0	0	1	1	1	0	0	0	0	0	0	0
241	1	1	16	2.63636363636364	2.63636363636364	.2	26	24	13	13	20	2	24	1	0	1	1	1	1	0	0	0	1	1	1	0	1	1	1	1	0	0	0	0	0	1	0	0	0	0	0	0	1
241	1	2	18	3	2.27272727272727		31	26	14	16	6	8	18	1	1	1	1	1	1	1	1	1	1	1	1	1	1	1		0	0	0	0
241	1	3	25	2.72727272727273	3	.272727272727273	26	27	18	18	12	12	8	0	1	1	1	1	0	1	1	1	0	1	1	1	1	1	1	1	0	1	0	0	1	1	0	0	0	0	1	0	0
241	1	4	24	2.6	3.1	.1	24	25	16	14	10	14	26		0	1	1	1	0	1	1	1	0		1	1	1	1	1	1	1	1	0	0	0	1	0	0	0	0	0	0	0
244	1	1	20	3		.6	18	35	12	15	16	8	16		1	1	1	1	0	0	1	0	1												1	1	0	0	0	0	1	1	1
244	1	2	24	3.5	3.3		28	39	18	15	22	8	14		1	1	1	1	1	0	1	1	1		1	1	1	1	1	0	1	1	1
244	1	3	21	3.11111111111111	3.1	.6	20	36	18	19	20	14	16		1	1	1	0		0	1	1	1		1	1	1	1	0	0	1	1	1		1	1	0	0	0	0	1	1	1
244	1	4	26	3.33333333333333	3.55555555555556	.6	21	38	19	16	14	10	14		1	1	1	1		1	1	1	1		1	1	1	1		1	1	1	1		1	1	0	0	0	0	1	1	1
247	1	1	17	2.8	3	.6	28	29	12	12	36	24	16		0	1	0	1	0	0	1	1	1		0	1	0	1	1	0	1	0	1		1	1	0	1	0	0	1	0	1
247	1	2	19	2.8	3.1		27	32	11	13	36	36	32		0	1	1	1	0	0	1	1	1		1	1	1	1	1	0	1	1	1
247	1	3	16	2.7	3	.8	31	29	13	13	34	22	34		0	1	0	1	0	0	1	1	1		0	1	0	1	0	1	1	1	1		1	1	0	1	1	0	1	1	1
247	1	4	18	3.2	2.7	.7	28	30	12	13	36	28	30		0	1	0	1	1	0	1	1	1		0	1	0	1	0	0	1	1	1		1	1	0	1	0	0	1	1	1
248	1	1	15	2.9	2.1	.3	20	33	11	9	18	10	20		1	1	0	0	0	0	1	1	1		0	1	0	0	0	0	0	0	0		1	1	0	0	0	0	0	0	0
248	1	2	24	3.3	3.2		16	36	14	17	22	4	16		1	1	1	1	1	1	1	1	1		1	1	1	1	1	1	1	1	1
248	1	3	27	3.4	3.6	.3	17	37	15	14	14	6	10		1	1	1	1	1	1	1	1	1		1	1	1	1	1	1	1	1	1		1	1	0	0	0	0	0	0	0
248	1	4	29	3.7	3.1	.4	18	35	13	16	28	8	14		1	1	1	1	1	1	1	1	1		1	1	1	1	1	1	1	1	1		1	1	0	0	0	0	1	0	0
254	1	1	13	2.81818181818182	2.27272727272727	.636363636363636	20	32	16	16	22	22	26	1	0	1	1	0	0	0	1	1	1	1	0	1	0	0	0	0	1	1	1	1	0	1	1	0	0	0	1	1	1
254	1	2	20	2.90909090909091	3		22	32	17	17	16	16	22	1	0	1	1	1	0	1	1	1	1	1	0	0	1	1	0	1	1	1	1
254	1	3	24	3	2.90909090909091	.363636363636364	20	38	15	15	24	26	30	1	0	1	1	1	0	1	1	1	1	1	0	1	1	1	0	1	1	1	1	1	0	1	0	0	0	0	1	0	0
254	1	4	24	3.18181818181818	3.09090909090909	.454545454545455	19	38	17	19	20	18	24	1	0	1	1	1	0	1	1	1	1	0	0	1	1	1	0	1	1	1	1	1	0	1	0	0	0	0	1	1	1
258	2	1	22	2.5	3.2	.5	24	31	10	12	30	14	14		1	1	1	0	0	0	0	0	0		1	1	1	1	0	1	0	0	0		1	1	1	0	0	0	0	1	0
258	2	2	23	2.5	3.2		17	33	8	11	20	8	8		1	1	0	0	0	0	0	1	0		1	1	1	1	0	1	0	1	0
258	2	3	26	2.4	3.1	.4	17	34	10	10	8	4	2		1	1	0	0	0	0	0	0	0		1	1	1	1	1	1	0	0	0		1	1	1	0	0	0	0	0	0
258	2	4	28	2.6	3	.4	16	32	9	10	10	4	0		1	1	1	0	0	0	0	0	0		1	1	1	1	0	1	0	0	0		1	1	1	0	0	0	0	0	0
265	2	1	24	2.5	1.88888888888889	.222222222222222	30	34	14	14	10	2	0		0	1	1	1	0	0	0	0	1			0	1	1	0	1	0	0	0			1	0	0	0	0	0	0	1
265	2	2	18	2.63636363636364	2.09090909090909		29	29	13	14	2	0	10	1	0	1	1	1	1	1	1	0	0	0	0	0	1	1	0	1	1	0	0
265	2	3	18	2.45454545454545	2.18181818181818	.3	30	30	14	10	4	4	2	1	1	1	0	0	0	0	0	0	1	1	0	0	1	0	0	1	0	0	1	1	1	1	0	0	0	0	0	0	0
265	2	4	21	2.45454545454545	2.18181818181818	.272727272727273	32	33	15	17	2	0	10	1	0	1	1	1	0	0	0	0	0	0	0	1	0	0	0	1	0	0	0	1	1	1	0	0	0	0	0	0	0
271	1	1	15	3.1	2.5	.4	35	30	9	9	16	18	32		1	1	1	1	0	1	1	1	1		0	1	1	1	0	1	1	0	1		1	1	0	0	0	0	1	0	1
271	1	2	14	2.8	2.5		33	27	8	13	16	22	32		1	1	1	1	0	1	1	1	1		1	1	0	0	0	0	1	1	1
271	1	3	10	2.9	2.8	.454545454545455	33	23	11	13	18	10	34		1	1	0	0	0	1	1	1	1		1	1	0	0	0	0	1	1	1	1	1	1	0	0	0	0	1	0	1
271	1	4	9	3	2.4	.5	33	26	6	7	18	18	42		1	1	1	1	0	1	1	1	1		1	1	1	1	0	0	1	0	1		1	1	0	0	0	0	1	1	1
272	1	1	16	2.2	1.4	.3	27	28	8	13	16	14	16		0	1	1	0	0	0	1	1	0		0	0	0	0	0	0	0	0	0		0	0	0	1	0	0	0	1	0
272	1	2	24	2.1	2.2		21	34	12	15	18	14	22		0	1	1	0	0	1	0	0	0		0	1	1	1	0	1	0	0	0
272	1	3	26	2.1	2.1	.2	15	40	18	19	12	6	8		0	1	1	1	0	1	0	0	0		0	0	1	1	0	1	0	0	0		0	1	0	1	0	0	0	0	0
272	1	4	24	2.72727272727273	2.54545454545455	.545454545454545	17	39	18	17	22	12	4	1	0	1	1	1	0	1	0	0	0	1	0	0	1	1	0	1	0	0	0	1	1	1	0	1	0	0	1	1	0
273	1	1	23	2.63636363636364	2.54545454545455	.222222222222222	27	37	13	16	14	10	18	1	0	1	1	1	0	1	0	0	0	1	0	1	1	1	0	1	0	0	0		0	1	1	0	0	0	0	0	0
273	1	2	24	2.2	2.5		18	40	17	14	6	0	6		0	1	1	1	0	0	0	0	0		0	1	1	1	0	1	0	0	0
273	1	3	21	3.2	3.2	.2	14	40	12	17	6	0	2		0	1	1	1	0	1	1	0	0		0	1	1	1	0	1	1	0	0		0	1	0	0	0	0	0	0	0
273	1	4	30	2.7	3.27272727272727	.3	14	40	14	14	12	4	26		0	1	1	1	1	0	0	0	0	1	1	1	1	1	1	0	0	1	1		0	1	1	0	0	0	0	0	0
276	2	1	18	2.77777777777778	2.77777777777778	.444444444444444	26	31	11	11	26	18	26		1	1	1	1	0	0	1	1	1		1	1	1	1	0	0	1	1	1		1	1	0	0	0	0	0	1	1
276	2	2	16	3	3		29	30	10	12	22	16	22		1	1	1	1	0	0	1	1	1		1	1	1	1	0	0	1	1	1
276	2	3	16	2.54545454545455	2.45454545454545	.111111111111111	25	31	13	12	24	16	20	1	1	1	1	1	0	0	0	0	0	1	1	1	0	0	0	0	0	0	0		1	0	0	0	0	0	0	0	0
276	2	4	18	2.6	2.5	.272727272727273	28	27	13	14	24	18	20		1	1	1	1	0	0	0	0	1		1	1	1	0	0	0	0	0	1	0	1	1	0	0	0	0	0	0	0
277	2	1	13	2.6	3.1	.3	26	31	15	11	8	10	12		0	1	0	0	0	1	1	1	0		0	1	0	0	0	1	1	1	1		0	1	0	0	0	0	0	1	0
277	2	2	20	3.1	3.3		29	27	14	13	12	20	28		0	1	1	1	0	1	1	1	1		0	1	1	1	0	1	1	1	1
277	2	3	22	3.2	2.7	.5	31	31	16	17	4	0	6		0	1	1	1	0	1	1	1	1		0	1	0	0	0	0	1	1	1		0	1	0	0	0	1	0	1	1
277	2	4	23	3.2	3.2	.4	27	27	13	13	10	0	24		0	1	1	1	0	1	1	1	1		0	1	1	1	0	1	1	1	1		0	1	0	0	0	0	1	1	0
278	1	1	19	2.54545454545455	2.45454545454545	.545454545454545	31	34	13	15	22	16	32	1	1	1	1	1	0	0	0	1	0	1	1	1	1	1	0	0	0	0	0	1	1	1	1	1	0	0	0	0	0
278	1	2	26	3.09090909090909	2.81818181818182		26	40	12	16	22	12	34	1	1	1	1	1	0	0	0	0	1	1	1	1	1	1	0	0	0	0	1
278	1	3	23	2.5	3.1	.545454545454545	31	38	11	15	12	8	24		1	1	1	1	0	0	0	0	1		1	1	1	1	0	1	1	1	1	1	1	1	1	1	0	0	0	0	0
278	1	4	15	2.4	2.4	.545454545454545	34	34	13	12	32	26	40		1	1	1	1	0	0	1	0	0		1	1	1	1	0	1	1	0	0	1	1	1	1	1	0	0	0	0	0
281	1	1	22	2.5	2.2	.3	19.4236219214347	33	11	14	8	6	4		0	1	1	0	0	0	1	1	1		0	0	1	0	0	0	1	0	1		0	1	0	0	0	0	0	0	1
281	1	2	23	3.2	3.1		20	30	14	13	16	10	18		0	1	1	1	1	1	1	1	1		0	1	1	1	1	1	1	1	1
281	1	3	21	2.8	2.7	.5	20	29	13	13	0	4	6		0	1	1	1	0	0	1	1	1		0	1	1	1	0	0	0	0	1		0	1	0	0	0	0	1	1	1
281	1	4	22	2.18181818181818	2.81818181818182	.363636363636364	26	31	13	12	6	10	4	1	0	0	1	1	0	0	0	0	0	1	0	1	1	1	0	0	0	1	1	1	0	1	0	0	0	0	0	0	1
283	2	1	28	2.44444444444444	2.6	.3	20	37	13	10	40	16	34		0		1	1	1	0	0	0	0	1	0		1	1	1	0	0	0	0		0	1	0	0	0	1	0	0	0
283	2	2	29	3.27272727272727	3.18181818181818		17	38	12	11	24	12	22	1	1	1	1	1	1	1	0	0	0	1	1	1	1	1	1	0	0	0	0
283	2	3	29	3.09090909090909	3.27272727272727	.363636363636364	21	36	12	10	2	4	2	1	1	1	1	1	1	0	0	0	0	1	1	1	1	1	1	0	1	0	0	0	0	1	1	0	0	1	0	0	0
283	2	4	29	3.27272727272727	3.36363636363636	.4	21	35	12	12	26	10	18	1	1	1	1	1	1	1	1	0	0	1	1	1	1	1	1	0	1	0	0		0	1	1	0	0	0	1	0	0
284	1	1	14	2.27272727272727	2.27272727272727	.363636363636364	40	36	13	13	38	32	34	1	0	1	1	1	0	1	0	0	0	1	0	1	1	1	0	1	0	0	0	1	0	1	0	0	0	0	0	0	1
284	1	2	12	2.36363636363636	2.27272727272727		35	28	14	15	34	28	30	1	0	1	1	1	0	0	0	0	1	1	0	1	1	1	0	0	0	0	0
284	1	3	11	2.54545454545455	2.36363636363636	.454545454545455	36	27	16	16	30	24	28	1	0	1	1	1	0	0	0	1	1	0	0	1	1	1	0	0	0	0	1	0	0	1	0	0	0	0	1	1	1
284	1	4	13	2.72727272727273	2.63636363636364	.454545454545455	41	27	12	17	28	24	28	1	0	1	1	1	0	0	1	1	1	1	0	1	1	1	0	0	1	1	1	1	0	1	0	0	0	1	0	0	1
285	2	1	17	2.36363636363636	1.72727272727273	.363636363636364	20	32	11	10	10	0	8	1	0	1	1	0	0	0	0	1	1	1	1	0	0	0	0	0	0	0	0	0	1	0	0	0	0	0	0	1	1
285	2	2	23	2.81818181818182	1.54545454545455		28	26	12	8	4	6	10	1	0	1	1	1	0	1	1	1	1	1	0	1	0	1	0	0	0	0	0
285	2	3	22	2.63636363636364	2	.4	32	32	9	13	8	4	14	1	0	1	1	1	0	1	1	1	1	1	0	0	1	0	0	0	1	0	1	1	0	1						0	0
285	2	4	18	2.27272727272727	1.27272727272727	.666666666666667	19	33	11	11	6	4	18	1	0	1	1	1	0	0	0	0	0	0	0	0	0	0	0	0	0	0	0	1	0	1
286	2	1	23	2.6	3.1	.2	30	30	15	17	20	14	20		0	1	1	1	0	0	0	1	0		0	1	1	1	0	1	0	1	1		0	1	0	0	0	0	0	0	0
286	2	2	29	2.8	2.7		17	36	17	19	20	14	14		0	1	1	1	0	1	1	1	1		0	1	1	1	0	1	1	1
286	2	3	27	3	3.6	.2	17	39	17	17	4	4	4		0	1	1	1	0	1	1	1	1		0	1	1	1	1	1	1	1	1		0	1	0	0	0	0	0	0	0
286	2	4	28	3.3	3.6	.2	10	39	15	17	6	2	4		1	1	1	1	1	1	1	1	1		1	1	1	1	1	1	1	0	1		0	1	0	0	0	0	0	0	0
287	2	1	17	2	1.18181818181818	.222222222222222	24	34	12	15	30	24	22	0	0	1	1	0	0	0	0	0	0	0	0	0	0	0	0	0	0	0	0		0	1	1	0	0	0	0	0	0
287	2	2	26	2.7	2.2		19	38	9	10	40	26	38		0	0	1	1	0	1	1	0	0		0	1	1	0	0	1	1	0	0
287	2	3	25	2.90909090909091	2.72727272727273	.4	25	30	15	17	26	12	14	0	0	1	1	1	0	1	1	1	1	0	0	0	1	1	0	1	1	1	1		0	1	1	0	0	0	0	1	0
287	2	4	23	3	2.5	.4	23	32	12	15	28	14	18		0	0	1	1	0	1	1	1	1		0	1	0	0	0	1	1	1	1		1	1	1	0	0	0	0	0	0
288	2	1	20	1.9	1.6	.2	20	30	11	13	16	12	18		0	1	1	1	0	0	0	0	0		0	0	1	1	0	0	0	0	0		0	1	0	0	0	0	0	0	0
288	2	2	18	2.1	2.1		22	31	11	12	18	10	22		0	1	1	1	1	0	0	0	0		0	0	1	1	1	0	0	0	0
288	2	3	20	2	2	.2	20	30	14	13	16	10	24		0	1	1	1	1	0	0	0	0		0	0	1	1	1	0	0	0	0		0	1	0	0	0	0	0	0	0
288	2	4	21	2	1.7	0	18	30	13	12	18	6	22		0	1	1	1	0	0	0	0	0		0	1	1	1	0	0	0	0	0		0	0	0	0	0	0	0	0	0
289	1	1	18	2.44444444444444	1.5	.5	19	33	15	16	16	10	14		0		1	0	1	1	0	0	0		0	1	0	0	0	0	0	0	0		1	1	1	0	1	0	0	0	0
289	1	2	20	2.5	2.7		23	40	16	14	14	8	12		0	1	1	0	1	1	1	0	0		1	1	1	0	1	1	1	0	0
289	1	3	21	2.9	2.2	.6	20	40	20	18	20	4	14		1	1	1	0	0	1	1	1	1		0	1	1	0	0	1	0	0	0		1	1	1	0	0	0	0	1	1
289	1	4	23	2.4	1.8	.5	24	38	19	18	6	8	4		1	1	1	0	0	0	0	0	1		1	1	1	0	0	0	0	0	0		1	1	1	0	0	0	0	1	0
292	2	1	13	2.54545454545455		.1	30	29	6	11	22	14	22	1	0	1	0	0	0	0	1	1	1												0	1	0	0	0	0	0	0	0
292	2	2	20	2.6			20	28	9	11	18	6	10		0	1	1	1	0	0	1	1	0
292	2	3	19	2.63636363636364		.181818181818182	28	30	11	8	8	6	16	1	1	1	1	0	0	0	1	1	0											0	0	1	0	0	0	0	0	1	0
292	2	4	19	2.7		.0909090909090909	23	30	8	8	8	8	14		0	1	1	1	1	0	1	1	0											0	0	0	0	0	0	0	0	0	0
294	1	1	20	2.8	3.1	.636363636363636	21	33	13	14	20	14	20		1	1	1	0	0	1	1	1	0		0	1	1	1	0	1	0	0	1	1	1	1	0	0	0	0	1	1	1
294	1	2	19	3.1	3.5		21	36	14	20	16	14	14		1	1	1	0	0	1	1	1	1		1	1	1	1	0	1	1	1	1
294	1	3	27	3.4	3.5	.727272727272727	16	34	17	19	16	2	10		1	1	1	1	0	1	1	1	1		1	1	1	1	0	1	1	1	1	1	1	1	1	0	0	0	1	1	1
294	1	4	23	3.2	3.4	.636363636363636	17	35	16	21	14	6	8		1	1	1	1	0	1	1	1	0		1	1	1	1	0	1	1	1	0	1	1	1	1	0	0	0	1	1	0
297	2	1	11	1.81818181818182	2.27272727272727	.727272727272727	36	27	12	16	38	20	36	1	0	1	0	0	0	0	0	0	0	1	1	1	0	0	0	0	0	0	0	1	1	1	0	0	1	0	1	1	1
297	2	2
297	2	3
297	2	4
298	2	1	15	2.4	2.5	.454545454545455	26	33	12	15	14	0	16		0	1	1	1	0	0	0	0	1		1	1	1	1	0	0	0	0	1	1	1	1	0	1	0	0	0	0	0
298	2	2	17	2.6	2.7		30	33	10	11	24	8	18		0	1	1	1	0	0	0	1	1		1	1	0	1	0	0	1	1	1
298	2	3	16	2.7	3	.545454545454545	26	34	12	14	28	10	12		1	1	1	1	0	0	0	1	1		1	1	1	1	0	1	0	1	1	1	1	1	0	1	0	0	0	1	0
298	2	4	16	2.7	2.7	.636363636363636	27	34	10	13	16	6	12		1	1	1	1	0	0	1	1	1		1	1	1	1	0	0	1	1	0	1	1	1	0	1	0	0	1	1	0
317	1	1	28	2.7	2.4	.5	18	40	12	12	16	6	10		1	1	1	1	0	0	0	0	0		1	1	1	1	0	0	0	0	0		1	1	1	1	0	0	0	0	0
317	1	2	28	2.9	2.9		17	38	11	12	10	4	4		0	1	1	1	0	1	0	0	0		0	1	1	1	0	1	0	0	0
317	1	3	27	2.9	2.9	.5	18	39	11	13	6	0	0		1	1	1	1	0	0	0	0	0		1	1	1	1	0	0	0	0	0		1	1	1	1	0	0	0	0	0
317	1	4	28	2.4	2.4	.6	17	40	12	13	16	2	10		1	1	1	1	0	0	0	0	0		1	1	1	1	0	0	0	0	0		1	1	1	1	0	0	0	1	0
318	1	1	16	2.8	2.1	.363636363636364	35	29	11	10	22	20	18		1	1	1	1	1	0	1	1	1		1	0	1	0	1	0	0	0	1	1	1	1	0	0	0	0	0	0	1
318	1	2	17	2.6	2.81818181818182		30	35	11	9	26	16	20		1	1	1	1	1	0	1	0	0	0	0	1	1	1	1	1	0	1	1
318	1	3	25	3.2	2.9	.272727272727273	27	37	12	9	22	10	8		1	1	1	1	1	1	1	1	1		1	1	1	1	0	0	0	0	1	1	1	1	0	0	0	0	0	0	0
318	1	4	22	3.1	3.3	.363636363636364	29	34	12	9	8	2	2		1	1	1	0	1	0	1	1	1		1	1	1	1	1	0	1	1	1	0	1	1	0	0	1	0	0	0	1
322	2	1	21	2.6	3	.1	35	29	10	13	28	12	32		0	1	1	0	0	1	1	0	1		0	1	1	1	0	1	1	0	1		0	1	0	0	0	0	0	0	0
322	2	2	22	3.1	3.2		21	36	15	16	16	14	10		1	1	1	1	0	1	1	1	1		1	1	1	1	1	1	1	1	1
322	2	3	22	2.9	3.2	.1	25	30	13	15	22	18	28		1	1	1	1	0	1	1	1	1		1	1	1	1	1	1	1	1	1		0	1	0	0	0	0	0	0	0
322	2	4	14	2.5	2.9	0	37	30	14	16	30	18	36		1	1	1	0	0	0	1	1	1		1	1	1	1	0	1	1	1	1		0	0	0	0	0	0	0	0	0
326	1	1	12	2.27272727272727	2.27272727272727	.9	40	36	13	16	42	40	24	0	0	1	0	1	0	0	1	1	1	0	0	1	1	1	0	0	1	1	1	1	1	1	1	1	0	1	1	1	1
326	1	2	9	2.33333333333333	2		35	38	14	18	30	36	26		0	1	0	0	0	0	1	1	1		0	1	0	0	0	0	1	1	1
326	1	3	6	2.55555555555556	2.55555555555556	.9	41	36	17	17	42	38	32		0	1	0	0	0	0	1	1	1		0	1	0	1	0	0	1	1	1	1	1	1	1	1	0	1	1	1	1
326	1	4	10	1.88888888888889	2.22222222222222	.888888888888889	39	35	14	14	40	36	32		0	1	0	0	0	0	1	1	1		0	1	0	1	0	0	1	1	1		1	1	1	1	0	1	1	1	1
327	2	1	19	3.1	3.2	.3	23	34	12	10	10	4	18		0	1	1	1	0	1	1	1	1		1	1	1	1	1	1	1	0	1		1	1	0	0	0	0	0	0	0
327	2	2	19	3.1	2.8		26	30	13	9	8	6	8		0	0	1	1	1	1	1	1	1		0	0	1	1	0	1	1	1	1
327	2	3	19	2.8	2.9	.3	23	32	16	5	30	22	32		1	1	1	1	0	1	1	1	1		1	1	1	1	1	1	1	1	1		1	1	0	0	0	0	0	1	0
327	2	4	19	2.6	2.3	.6	28	38	16	1	20	16	20		0	0	1	1	1	1	1	1	1		0	0	0	0	0	1	1	1	1		1	1	0	0	0	0	1	1	1
332	2	1	18	3.2	3.1	.5	25	38	17	17	36	32	38		1	1	1	1	1	0	0	0	1		1	1	1	1	1	0	0	0	1		0	1	1	1	0	0	0	0	1
332	2	2	19	2.7	2.7		26	38	17	15	28	28	28		0	1	1	1	0	1	1	0	1		0	1	1	1	0	1	1	0	1
332	2	3	22	3.2	3.2	.6	27	33	18	16	26	24	26		0	1	1	1	0	1	1	1	0		0	1	1	1	0	1	1	1	0		1	1	1	1	0	0	1	0	0
332	2	4	20	3.3	3.3	.7	22	39	14	14	30	32	38		0	1	1	1	0	1	1	1	1		0	1	1	1	0	1	1	1	1		0	1	1	1	0	0	1	1	1
334	2	1	22	2.72727272727273	2.45454545454545	.272727272727273	24	30	11	12	20	16	20	1	0	1	1	1	0	0	0	1	1	1	0	1	1	1	0	0	0	0	0	1	0	1	0	0	0	0	0	0	0
334	2	2	18	2.6	2.6		22	32	11	11	26	16	22		0	1	1	1	0	1	0	0	0		0	1	1	1	0	1	0	0	0
334	2	3	20	2.66666666666667	2.5	.2	25	31	12	12	26	18	26		0		1	1	0	1	0	1	1		0	1	1	1	0	1	0	0	0		0	1	0	0	0	0	0	0	0
334	2	4	24	3.36363636363636	3.45454545454545	.363636363636364	25	32	14	12	28	22	22	1	0	1	1	1	0	1	1	1	1	1	0	1	1	1	1	1	1	1	1	1	0	1	0	0	0	1	0	0	0
335	1	1	15	2.63636363636364	2.36363636363636	.272727272727273	28	28	12	16	18	20	20	1	0	1	1	1	1	0	0	0	0	0	0	1	1	1	1	0	0	0	0	1	0	1	0	0	0	0	0	0	0
335	1	2	19	2.90909090909091	3		23	31	13	15	22	18	16	1	0	1	1	0	0	0	1	0	1	1	0	1	0	0	0	0	1	1	1
335	1	3	25	3.09090909090909		.363636363636364	23	35	13	12	10	0	8	1	0	1	1	1	0	0	1	0	1											1	0	1	0	0	0	0	0	0	1
335	1	4	23	3.1	2.7	.272727272727273	26	38	13	14	28	18	24		0	1	1	1	0	0	0	1	1		0	1	1	1	0	0	0	0	0	1	0	1	0	0	0	0	0	0	0
340	1	1	21	2.81818181818182	3.18181818181818	.272727272727273	19	38	16	14	26	28	10	1	0	1	1	0	0	1	0	0	1	1	0	1	1	1	1	1	0	0	0	0	0	1	1	0	0	0	0	0	0
340	1	2	26	2.63636363636364	3.09090909090909		14	39	12	9	20	28	10	1	0	1	1	1	0	1	0	0	0	1	0	1	1	1	1	1	0	0	0
340	1	3	25	3.18181818181818	3	.181818181818182	14	40	12	13	14	24	6	1	0	1	1	1	1	1	1	0	1	1	0	1	1	1	1	1	0	0	0	0	0	0	1	0	0	0	0	0	0
340	1	4	24	2.27272727272727	2.45454545454545	.272727272727273	13	40	13	11	22	20	14	0	0	1	1	1	0	0	0	0	0	1	1	1	1	1	0	0	0	0	0	0	0	1	1	0	0	0	0	0	0
352	1	1	24	2.90909090909091	3.18181818181818	.545454545454545	31	32	10	13	30	34	26	1	0	1	1	1	0	0	1	1	1	1	0	1	1	1	0	1	1	1	1	1	0	1	0	0	0	0	1	1	1
352	1	2	19	3.63636363636364	3.36363636363636		26	37	15	17	32	24	22	1	0	1	1	1	0	1	1	1	1	0	0	1	1	1	0	1	1	1	1
352	1	3	16	3.54545454545455	3.63636363636364	.545454545454545	24	40	16	14	34	28	20	1	1	1	1	1	0	1	1	1	1	1	0	1	1	1	0	1	1	1	1	1	0	1	0	0	0	0	1	1	1
352	1	4	25	3.63636363636364	3.09090909090909	.454545454545455	20	39	16	15	18	14	6	1	0	1	1	1	0	1	1	1	1	1	0	1	1	1	0	1	1	1	1	1	0	1	0	0	0	0	0	1	1
361	1	1	14	2.36363636363636	2.45454545454545	.5	26	30	13	10	36	22	30	1	0	0	1	1	0	0	0	0	0	1	0	1	1	1	0	1	0	0	0	1	0	0
361	1	2	14	3.09090909090909	2.7		23	40	15	13	26	26	26	1	0	1	1	1	1	1	1	1	1	1		1	1	1	1	1	0	0	0
361	1	3	19	3	3.5	.4	23	37	14	14	22	20	28	1	0	1	1	1	0	1	1	1	1	1	1	1	1	1	0	1	1	1	1	1	0	0	0	0	0	0	1	1	1
361	1	4	19	3.09090909090909	2.90909090909091	.545454545454545	22	38	14	13	24	24	22	1	0	1	1	1	0	1	1	1	1	1	0	1	1	1	0	1	1	1	1	1	0	1	0	0	0	0	1	1	1
362	1	1	18	2.1	2.7	.6	23	40	10	20	32	6	22		0	1	1	1	0	0	0	0	0		0	1	1	1	0	1	0	1	1		1	1	1	1	0	0	0	0	1
362	1	2	18	2.6	2.7		19	40	17	16	38	10	26		0	0	1	1	0	0	0	1	1		0	0	1	1	0	1	0	0	1
362	1	3	20	2.4	2.7	.555555555555556	22	40	18	20	30	8	32		0	1	1	1	0	0	0	1	1		0	1	1	1	0	1	1	0	1		1	1	1	1	0	0	0	0	1
362	1	4	18	2.4	3.1	.666666666666667	18	38	15	15	24	8	8		0	1	1	1	0	0	1	0	1		1	1	1	1	0	1	1	1	1		1	1	1	1	0	0	1	0	1
367	2	1	20	2.6	2.6	.4	23	35	11	9	16	6	14		0	1	1	1	0	0	1	0	0		0	1	1	1	0	0	1	0	0		0	1	1	0	0	0	1	0	0
367	2	2	22	2.9	2.7		23	38	11	9	12	10	16		0	1	1	1	0	0	1	1	1		0	1	1	1	0	0	1	1	0
367	2	3	24	2.8	2.8	.6	23	35	10	10	16	14	18		0	1	1	1	1	0	1	1	1		0	1	1	1	1	0	1	1	1		1	1	1	0	0	0	1	0	1
367	2	4	24	3	2.9	.5	22	36	10	10	18	22	16		0	1	1	1	1	1	1	1	1		0	1	1	1	1	1	1	1	1		0	1	1	0	0	0	1	0	1
370	1	1	17	2.18181818181818	2.09090909090909	.454545454545455	30	35	14	15	42	34	42	1	0	1	1	1	0	0	0	0	0	1	0	0	1	1	0	0	0	0	0	1	1	1	0	0	0	0	0	1	0
370	1	2	11	2.63636363636364	2.36363636363636		38	35	15	15	36	36	34	1	0	1	1	1	0	0	1	1	0	1	0	1	1	1	0	0	0	0	0
370	1	3	15	2.72727272727273	2.36363636363636	.2	37	32	12	14	26	20	28	1	0	1	1	1	0	0	0	0	0	1	1	0	1	1	0	0	0	0	0	1	0	1	0	0	0	0	0	0	0
370	1	4	22	2.81818181818182	2.90909090909091	.545454545454545	28	35	12	17	18	22	26	1	1	1	1	1	0	1	1	0	0	1	1	0	1	1	0	1	1	0	0	1	0	1	0	0	0	1	1	1	0
372	1	1	20	2.27272727272727	2.18181818181818	.5	30	33	11	11	30	26	30	1	0	1	1	1	0	1	0	0	0	1	0	0	1	1	0	1	0	0	0	1	0	1	1	1	0	1	0	0	0
372	1	2	22	3	3		26	36	15	12	14	18	16	1	0	1	1	1	0	1	1	0	0	1	0	1	1	1	0	1	1	0	0
372	1	3	21	2.7	2.7	.6	22	33	15	14	16	18	16	1	0	1	1	1	0	1	0		0	1	0	1	1	1	0	1	0		0	1	0	1	1	1	0	1	0		0
372	1	4	25	2.81818181818182	2.81818181818182	.545454545454545	26	37	15	13	28	26	26	1	0	1	1	1	0	1	1	1	0	1	0	1	1	1	0	1	1	0	0	1	0	1	1	1	0	1	0	0	0
373	1	1	26	3.72727272727273	2.72727272727273	.545454545454545	16	36	14	19	26	18	2	1	1	1	1	1	1	1	1	1	1	0	0	1	1	1	1	1	1	1	1	1	1	1	1	1	0	0	0	0	0
373	1	2	21	3.63636363636364	3.72727272727273		18	32	14	17	0	0	0	1	1	1	1	1	1	1	1	1	1	1	1	1	1	1	1	1	1	1	1
373	1	3	27	3.36363636363636	3.45454545454545	.636363636363636	10	40	15	15	10	16	4	1	1	1	1	1	0	0	1	1	1	1	1	1	1	1	0	1	1	1	1	1	1	1	1	1	0	0	0	0	1
373	1	4	28	3.45454545454545	3.18181818181818	.818181818181818	12	30	12	10	30	10	8	1	1	1	1	1	0	1	1	1	1	1	1	1	1	1	0	1	1	0	0	1	1	1	1	1	1	1	0	0	1
375	2	1	18	2.7	3.3	.5	21	40	13	15	18	0	12		0	1	1	0	0	1	1	1	1		0	1	1	1	1	1	1	1	1		0	1	1	1	0	0	1	0	0
375	2	2	20	3.2	3.2		20	40	13	13	28	10	16		0	1	1	1	0	1	1	1	1		0	1	1	1	0	1	1	1	1
375	2	3	21	3.3	3.3	.666666666666667	22	40	14	14	12	6	10		0	1	1	1	0	1	1	1	1		0	1	1	1	0	1	1	1	1			1	1	1	0	0	1	0	1
375	2	4	23	3	3.5	.6	16	40	14	14	26	24	24		0	1	1	1	1	1	1	1	1		0	1	1	1	1	1	1	1	1		0	1	1	1	0	0	1	0	1
389	2	1	21	2.8	2.7	.5	24	33	14	11	28	22	26		1	1	1	0	0	1	1	0	0		1	1	1	1	0	0	0	0	0		1	1	1	1	0	0	0	0	0
389	2	2	20	2.7	2.7		26	31	10	9	32	22	30		1	0	1	1	0	1	0	1	0		1	0	1	1	0	1	0	1	0
389	2	3	19	2.6	2.5	.5	27	32	10	11	30	22	30		1	1	1	1	0	1	0	0	0		1	0	1	1	0	1	0	0	0		1	1	1	1	0	0	0	0	0
389	2	4	18	3	3.1	.7	25	30	12	9	32	26	30		1	1	1	1	0	1	1	0	0		1	1	1	1	0	1	1	0	0		1	1	1	1	0	1	1	0	0
392	2	1	19	1.81818181818182	1.72727272727273	.272727272727273	26	33	17	15	16	2	18	0	0	0	1	0	0	0	0	0	0	0	0	0	1	0	0	0	0	0	0	0	0	1	1	0	0	0	0	0	0
392	2	2	21	1.72727272727273	1.63636363636364		27	31	17	19	22	2	14	0	1	0	1	0	0	0	0	0	0	0	0	0	1	0	0	0	0	0	0
392	2	3	19	1.81818181818182	1.72727272727273	.272727272727273	30	31	17	15	12	0	10	1	1	0	1	0	0	0	0	0	0	0	1	0	1	0	0	0	0	0	0	0	1	0	1	0	0	0	0	0	0
392	2	4	21	2.3	2	.454545454545455	22	37	12	15	2	0	4		1	1	1	0	0	0	0	0	0		0	0	1	0	0	0	0	0	0	1	1	1	1	0	0	0	0	0	0
394	1	1	24	3.36363636363636	3.63636363636364	.818181818181818	17	39	13	15	0	4	0	1	1	1	1	0	0	1	1	1	1	1	1	1	1	1	0	1	1	1	1	1	1	1	1	0	0	1	1	1	1
394	1	2	25	3.27272727272727	3.27272727272727		20	40	15	15	16	12	6	1	1	1	1	0	0	1	1	1	1	1	1	1	1	0	0	0	1	1	1
394	1	3	20	3	2.90909090909091	.727272727272727	17	36	13	16	28	18	12	1	1	1	1	0	0	1	1	1	1	1	1	1	1	0	0	1	1	1	1	1	1	1	1	0	0	0	1	1	1
394	1	4	19	3.36363636363636	3.72727272727273	.727272727272727	20	40	15	13	24	10	10	1	1	1	1	1	0	1	1	1	1	1	1	1	1	1	0	1	1	1	1	1	1	1	1	0	0	0	1	1	1
395	1	1	16	2.90909090909091	3.09090909090909	.727272727272727	22	40	9	9	8	2	8	1	1	1	0	0	0	0	1	1	1	0	0	1	1	1	1	1	1	1	1	1	1	1	0	0	0	1	1	1	1
395	1	2	14	3.09090909090909	3.42857142857143		27	36	10	6	8	6	10	1	0	1	0	0	0	0	1	1	1	1	1	1					1	1	1
395	1	3	16	2.63636363636364	2.72727272727273	.545454545454545	30	34	11	12	12	6	12	1	1	1	0	0	0	0	0	1	1	1	1	1	0	0	0	0	0	1	1	1	0	1	0	0	0	0	1	1	1
395	1	4	15	3.54545454545455	3.27272727272727	.636363636363636	31	28	11	11	14	14	14	1	1	1	1	1	1	1	1	1	1	1	1	1	1	1	1	1	1	1	1	1	1	1	1	0	0	0	1	0	1
396	1	1	24	2.5	2.7	.3	22	39	14	17	8	16	10		0	1	1	1	0	0	0	0	0		1	1	1	1	0	0	0	0	0		0	1	1	0	0	0	0	0	0
396	1	2	24	2.9	3.1		19	39	19	18	10	14	4		1	1	1	1	0	1	0	1	1		1	1	1	1	0	1	0	1	1
396	1	3	27	3.4	3.6	.4	19	39	20	20	14	14	10		1	1	1	1	1	1	1	1	1		1	1	1	1	1	1	1	1	1		1	1	1	0	0	0	0	0	0
396	1	4	25	2.6	3	.5	21	40	21	18	0	0	0		1	0	1	1	0	1	0	0	0		1	1	1	1	1	1	0	0	0		1	1	1	0	0	1	0	0	0
397	2	1	20	2.63636363636364	2.72727272727273	.545454545454545	25	36	13	18	10	0	16	1	0	1	1	0	0	0	0	1	1	1	0	1	1	1	0	0	1	1	1	1	0	1	0	0	0	0	1	1	1
397	2	2	22	2.90909090909091	2.90909090909091		18	36	11	12	2	4	20	1	0	1	1	1	0	0	1	1	1	1	0	1	1	1	0	1	1	1	1
397	2	3	20	2.72727272727273	2.72727272727273	.454545454545455	20	35	14	12	12	12	8	1	0	1	1	0	0	0	1	1	1	1	0	1	1	1	0	1	1	1	1	1	0	1	1	0	0	0	0	0	1
397	2	4	22	2.8	2.81818181818182	.545454545454545	22	38	15	16	6	0	28		0	1	1	0	0	1	1	1	1	1	0	1	1	1	0	1	1	1	1	1	0	1	1	0	0	0	0	1	1
398	2	1	19	2.72727272727273	3.36363636363636	.545454545454545	26	36	12	15	36	32	32	1	0	1	1	1	0	1	1	1	0	1	1	1	1	1	1	1	1	1	1	1	1	1	0	0	0	0	1	1	0
398	2	2	20	2.81818181818182	3		25	33	12	12	28	24	18	1	0	1	1	1	0	1	0	1	0	1	1	1	1	1	0	1	0	1	0
398	2	3	21	2.36363636363636	3	.454545454545455	29	36	12	13	26	18	18	1	0	1	1	1	0	1	0	0	0	1	0	1	1	1	0	1	0	0	0	1	0	1	0	0	0	0	1	0	1
398	2	4	22	2.81818181818182	3.54545454545455	.363636363636364	24	34	10	12	22	22	18	1	0	1	1	1	0	1	1	1	0	1	1	1	1	1	1	1	1	1	1	1	0	1	0	0	0	0	0	0	1
399	2	1	16	2.36363636363636	2.11111111111111	.2	26	33	11	8	26	14	38	1	0	1	0	0	0	0	1	1	1	1	0	1	0	0	0	1		0		1	0	0	0	0	0	0	1	0	0
399	2	2	12	2.2	2.72727272727273		25	37	10	10	40	26	40		0	1	0	0	0	0	1	1	1	1	0	1	1	0	0	1	1	1	1
399	2	3	14	2.54545454545455	2.54545454545455	.6	29	38	11	10	34	24	40	1	0	1	0	0	0	1	1	1	1	1	0	1	0	0	0	1	1	1	1		0	1	0	0	0	1	1	1	1
399	2	4	16	2.7	2.2	.5	27	38	9	10	32	22	38		0	1	1	1	1	1	1	1	1		0	0	1	0	0	0	0	1	1		0	1	1	0	0	1	1	1	0
401	1	1	11	3.3	3.3	.6	35	40	15	16	36	24	42		0	1	1	1	0	1	1	1	1		0	1	1	1	0	1	1	1	1		0	1	0	0	0	1	1	1	1
401	1	2	17	3.22222222222222	3.77777777777778		29	38	12	14	34	20	42			1	1	1	1	1	0	1	1			1	1	1	1	1	1	1	1
401	1	3	14	3.09090909090909	2.81818181818182	.181818181818182	34	40	18	16	30	34	42	1	0	0	1	1	0	1	1	1	1	1	0	0	1	1	0	1	0	1	1	1	0	0	0	0	0	0	0	0	0
401	1	4	16	4	3.14285714285714	.636363636363636	28	40	15	15	34	32	40	1			1	1		1		1	1	1			1	1	0	0		1	1	1	0	0	1	1	0	1	0	1	1
403	2	1	24	2.90909090909091	3	.454545454545455	18	37	15	15	20	10	8	1	1	1	1	1	0	0	0	0	0	1	1	1	1	1	0	0	0	0	0	1	1	1	1	0	0	0	0	0	0
403	2	2	26	2.90909090909091	2.63636363636364		11	38	16	15	18	10	4	1	1	1	1	1	0	1	0	0	0	1	1	1	1	1	0	1	0	0	0
403	2	3	30	2.54545454545455	2.36363636363636	.454545454545455	10	40	11	10	0	0	0	1	1	1	1	1	0	0	0	0	0	1	1	1	1	0	0	0	0	0	0	1	1	1	1	0	0	0	0	0	0
403	2	4	28	2.72727272727273	2.36363636363636	.454545454545455	16	35	12	8	14	12	16	1	1	1	1	1	0	0	0	0	0	1	1	1	1	0	0	0	0	0	0	1	1	1	1	0	0	0	0	0	0
406	2	1	21	2.45454545454545	2.36363636363636	.181818181818182	20	34	12	9	16	6	14	1	0	1	0	0	0	0	0	0	0	1	0	1	1	1	0	0	0	0	0	0	0	1	0	0	0	0	0	0	0
406	2	2	24	2.90909090909091	2.5		20	33	18	14	28	10	18	1	0	1	1	1	0	0	0	1	1	1	0	1	1	0	0	0	0	0	0
406	2	3	26	2.45454545454545	2.54545454545455	.181818181818182	24	32	14	11	8	4	10	1	0	1	1	1	0	0	0	0	1	1	0	1	1	1	0	0	0	0	1	0	0	1	0	0	0	0	0	0	0
406	2	4	21	2.45454545454545	2.27272727272727	.272727272727273	22	31	15	12	24	12	18	1	0	1	1	1	0	0	0	1	0	0	0	1	1	1	0	0	0	1	0	0	0	1	0	0	0	0	0	1	0
408	2	1	19	2.5	2.1	.3	24	26	10	13	30	16	20		0	1	1	0	0	1	1	0	0		0	0	1	0	0	1	0	0	0		0	0	1	0	0	0	1	0	0
408	2	2	21	2.5	2.4		24	27	13	11	20	14	16		0	1	1	0	0	1	1	1	0		0	0	1	0	0	1	1	0	0
408	2	3	23	2.6	2.4	.3	25	27	11	9	18	16	12		0	1	1	0	0	1	0	0	0		0	1	1	0	0	1	0	0	0		0	1	1	0	0	0	0	0	0
408	2	4	22	2.4	2.4	.3	24	24	10	10	14	6	10		0	1	1	0	0	1	0	0	0		0	1	1	0	0	1	0	0	0		0	1	1	0	0	0	0	0	0
409	1	1	16	3	2.54545454545455	.454545454545455	30	24	7	12	26	20	22	1	1	1	1	1	0	1	0	0	1	1	1	0	1	1	0	1	0	0	1	0	1	1	1	0	0	0	0	0	1
409	1	2	16	3	3.36363636363636		28	26	9	12	30	22	28	0	1	1	1	1	1	1	1	1	1	0	1	1	1	1	0	1	1	1	1
409	1	3	26	3.45454545454545	3.81818181818182	.636363636363636	24	36	6	9	20	18	12	1	1	1	1	1	1	1	1	1	1	1	1	1	1	1	1	1	1	1	1	0	1	1	1	0	0	0	1	1	1
409	1	4	26	3.9	3.81818181818182	1	21	38	10	12	24	4	14	1	1	1	1	1		1	1	1	1	1	1	1	1	1	1	1	1	1	1		1	1	1			1	1	1	1
410	1	1	23	2.81818181818182	2.90909090909091	.6	22	36	13	13	12	8	2	1	1	1	1	1	0	0	0	0	0	1	0	1	1	1	0	0	0	0	0	1	1	1	1	1	0	0	0	0
410	1	2	19	3	2.54545454545455		25	32	14	14	14	14	14	1	1	1	1	1	0	1	1	1	1	1	0	1	1	1	0	1	0	0	0
410	1	3	25	3.09090909090909	2.36363636363636	.545454545454545	22	35	13	16	16	8	12	1	0	1	1	1	0	1	1	0	1	1	0	1	1	1	0	1	0	0	0	1	1	1	1	1	0	0	0	0	0
410	1	4	26	3.3	3.3	.5	19	40	17	17	12	0	4	1	1	1	1	1	0	0	1	1	1	1	1	1	1	1	1	0	0	1	1	1	1	1	1	0	0	0	0	1	0
417	2	1	20	2.36363636363636	2.18181818181818	.3	21	36	12	11	18	16	18	1	0	1	1	0	0	0	0	0	0	1	0	0	1	1	0	0	0	0	0	1	0	1	1	0	0	0	0	0	0
417	2	2	22	2.45454545454545	2.36363636363636		26	29	15	14	16	18	18	1	0	1	1	1	0	0	0	0	0	1	0	1	1	1	0	0	0	0	0
417	2	3	19	2.45454545454545	2.27272727272727	.363636363636364	27	29	10	8	16	16	16	1	0	1	1	1	0	0	0	0	0	1	0	1	1	1	0	0	0	0	0	1	0	1	1	1	0	0	0	0	0
417	2	4	21	2.09090909090909	2.27272727272727	.3	25	30	11	9	24	18	20	1	0	1	1	1	0	0	0	0	0	1	0	1	1	1	0	0	0	0	0	1	0	1	0	1	0	0	0	0	0
419	2	1	20	3.1	2.3	.7	26	31.074136956176	11	11	14	16	14		1	1	1	1	1	1	1	1	1		0	0	0	0	0	1	1	0	0		1	1	1	0	0	0	1	1	1
419	2	2	22	2.8	2.27272727272727		21	32	8	5	14	14	12		1	1	1	0	0	1	1	1	1	0	0	0	0	0	0	0	1	1	1
419	2	3	21	3.18181818181818	3.1	.727272727272727	27	31	10	6	16	14	14	1	1	1	1	1	1	1	1	1	1		1	1	1	1	1	1	1	1	1	1	1	1	0	0	0	1	1	1	1
419	2	4	24	3.36363636363636	3.36363636363636	.636363636363636	21	32	13	11	14	16	14	1	1	1	1	1	1	1	1	1	1	1	1	1	1	1	1	1	1	1	1	0	1	1	1	0	0	0	1	1	1
420	2	1	19	2.90909090909091	1	.363636363636364	16	38	13	13	0	0	0	1	1	1	1	1	0	1	1	1	1	0	0	0	0	0	0	0	0	0	0	1	1	1	0	0	0	0	0	0	0
420	2	2	28	2.36363636363636	2.09090909090909		19	38	12	9	10	4	0	1	1	1	1	0	0	1	0	0	0	0	0	0	1	1	0	1	0	0	0
420	2	3	24	2.72727272727273	2	.363636363636364	20	36	13	12	18	12	10	1	1	1	1	0	0	1	0	0	0	0	0	0	1	1	0	1	0	0	0	1	1	1	0	0	0	0	0	0	0
420	2	4	21	2.54545454545455	1.45454545454545	.272727272727273	20	30	17	15	20	16	6	0	1	1	1	1	0	1	0	0	1	0	0	0	1	0	0	1	0	0	0	0	1	1	0	0	0	0	0	0	0
423	2	1	21	2.63636363636364	2.63636363636364	.272727272727273	26	33	12	15	2	2	2	1	0	1	1	0	0	1	0	0	1	0	0	1	1	0	0	1	1	1	0	0	0	1	0	0	0	0	0	0	1
423	2	2	17	2.54545454545455	2.45454545454545		27	35	12	12	0	2	2	1	0	1	1	0	0	0	1	0	1	0	0	1	1	0	0	1	0	0	0
423	2	3	16	2.63636363636364	2.27272727272727	.181818181818182	30	32	10	9	0	2	2	1	0	1	1	0	0	0	1	0	1	0	0	1	0	0	0	1	1	0	1	0	0	1	0	0	0	0	0	0	0
423	2	4	24	3	2.81818181818182	.454545454545455	21	36	15	11	0	2	4	1	0	1	1	0	0	1	1	1	1	0	0	1	1	1	0	1	1	1	1	1	0	1	0	0	0	0	1	0	1
425	1	1	19	2.36363636363636	2.90909090909091	.545454545454545	21	30	16	14	38	18	24	1	1	0	1	0	0	0	0	1	1	1	1	0	1	1	0	1	0	1	1	1	1	1	0	0	0	0	0	1	1
425	1	2	22	3.1	3.6		19	36	13	14	32	22	12		0	1	1	1	1	1	0	1	1		1	1	1	1	1	1	1	1	1
425	1	3	28	3.4	3.7	.6	19	39	16	15	34	16	18		0	1	1	1	1	1	1	1	1		0	1	1	1	1	1	1	1	1		1	1	1	0	0	0	1	1	0
425	1	4	28	3.9	4	.4	14	37	15	15	28	20	20		1	1	1	1	1	1	1	1	1		1	1	1	1	1	1	1	1	1		1	1	1	0	0	0	0	0	0
430	2	1	25	3	3.09090909090909	.363636363636364	18	38	12	15	20	4	0	1	1	1	1	0	0	0	0	1	1	1	1	1	1	1	0	0	0	0	0	1	1	1	0	0	0	0	0	0	0
430	2	2	21	2.72727272727273	2.72727272727273		12	39	11	15	4	6	2	1	1	1	1	0	0	0	0	0	0	1	1	1	1	1	0	1	0	0	0
430	2	3	25	2.72727272727273	3.18181818181818	.363636363636364	20	38	13	13	12	6	2	1	1	1	1	0	0	0	0	0	0	1	1	1	1	1	0	1	1	1	0	1	1	1	0	0	0	0	0	0	0
430	2	4	24	2.45454545454545	2.54545454545455	.363636363636364	20	37	11	13	20	8	14	1	1	1	1	0	0	0	0	0	0	1	1	1	1	1	0	0	0	0	0	1	1	1	0	0	0	0	0	0	0
432	2	1	25	2.09090909090909	2.09090909090909	.363636363636364	17	35	14	15	8	6	8	1	0	0	1	1	0	0	0	0	0	1	0	1	1	1	0	0	0	0	0	1	0	1	0	0	0	0	0	1	0
432	2	2	21	2.54545454545455	2.72727272727273		20	31	13	14	26	14	14	1	0	1	1	1	0	0	0	1	1	1	0	0	1	1	0	0	0	1	1
432	2	3	23	2.36363636363636	2.3	.3	21	33	12	18	8	10	8	1	0	1	1	0	0	0	1	0	0	1	0	1		0	0	0	1	0	1		0	1	0	0	0	0	0	0	1
432	2	4	18	1.90909090909091	2.18181818181818	.375	20	34	10	14	32	24	10	1	0	0	1	0	0	0	0	0	0	0	0	1	1	1	0	0	0	0	0	1	0	0				0	0	0	1
436	2	1	22	3.09090909090909	3.09090909090909	.636363636363636	31	37	11	10	8	8	4	1	1	1	1	1	0	0	1	1	1	1	0	1	1	1	0	0	0	1	1	1	1	1	0	0	0	0	1	1	1
436	2	2	23	3.36363636363636	3.36363636363636		28	33	12	11	14	6	8	1	1	1	1	1	0	0	1	1	1	1	1	1	1	1	0	0	1	1	1
436	2	3	21	3.45454545454545	3.36363636363636	.454545454545455	29	34	12	11	18	12	10	1	1	1	1	1	1	0	1	1	1	1	0	1	1	1	1	0	1	1	1	1	1	1	0	0	0	0	1	0	0
436	2	4	22	3.54545454545455	3.54545454545455	.545454545454545	27	35	13	11	14	12	8	1	1	1	1	1	1	1	1	1	1	1	1	1	1	1	1	1	1	1	1	1	0	1	0	0	0	0	1	1	1
441	1	1	24	3.9	2.3	.6	18	37	8	15	12	6	18		1	1	1	1	1	1	1	1	1		0	1	1	0	0	1	0	0	0	1	1	1	0	0	1	0		0	1
441	1	2	24	4	3.9		22	39	12	15	20	16	14		1	1	1	1	1	1	1	1	1		1	1	1	1	1	1	1	1	1
441	1	3	19	3.4	2.9	.6	26	38	16	14	28	10	30		1	1	1	1	1	1	1	1	1		1	1	1	1	1	1	1	1	1		1	1	0	0	1	0	1	0	1
441	1	4	22	4	3	.636363636363636	19	38	14	19	14	2	14	1	1	1	1	1	1	1	1	1	1	1	1	1	1	1	1	1	1	1	1	1	1	1	0	0	1	0	1	0	1
446	2	1	21	2.7	2.6	.444444444444444	28	34	12	10	30	26	36		1	1	1	1	0	0	1	1	1		1	1	1	1	0	0	1	1	1		1	1	1	1	0	0	0	0
446	2	2	24	2.4	2.1		25	29	13	12	38	30	42		1	1	0	0	0	0	1	1	1		1	1	0	0	0	0	1	1	1
446	2	3	23	2.63636363636364	2.81818181818182	.5	25	30	13	11	32	22	34	1	1	1	0	0	0	0	1	1	1	1	1	1	0	0	0	0	1	1	1		1	1	1	1	0	0	0	1	0
446	2	4	29	3.27272727272727	3.54545454545455	.454545454545455	21	36	12	10	32	16	28	1	1	1	1	1	0	1	1	1	1	1	1	1	1	1	1	1	1	1	1	0	1	1	1	1	0	0	0	0	0
448	1	1	15	2.875	3.18181818181818	.9	29	39	9	7	38	36	30	1		1	1	0	0			1	1	0	0	1	1	0	0	1	1	1	1	1	1	1	1	0		1	1	1	1
448	1	2	16	3.81818181818182	3.54545454545455		31	32	6	4	42	42	42	1	1	1	1	1	1	1	1	1	1	1	0	1	1	1	1	1	1	1	1
448	1	3	10	3.54545454545455	3.81818181818182	.727272727272727	30	28	8	7	28	26	24	1	1	1	1	1	1	1	1	1	1	1	1	1	1	1	1	1	1	1	1	1	1	1	0	0	0	1	1	1	1
448	1	4
451	2	1	26	3.27272727272727	2.27272727272727	.727272727272727	12	34	11	14	24	22	20	1	1	1	1	0	0	1	1	1	0	1	0	1	1	0	0	1	1	1	0	1	1	1	1	0	0	1	1	1	0
451	2	2	22	3.18181818181818	2.45454545454545		17	32	10	13	30	26	24	1	1	1	1	0	0	1	1	1	1	1	0	1	1	0	0	1	1	1	1
451	2	3	24	3	3.4	.8	16	32	11	14	28	16	12		0	1	1	0	0	1	1	1	1		1	1	1	1	0	1	1	1	1		1	1	1	0	0	1	1	1	1
451	2	4	24	3.36363636363636	3.63636363636364	.545454545454545	17	34	12	13	30	26	12	1	0	1	1	0	0	1	1	1	1	1	1	1	1	1	0	1	1	1	1	1	0	1	1	0	0	1	0	1	0
457	1	1	19	2.63636363636364	2.63636363636364	.636363636363636	21	36	7	12	22	12	14	1	0	1	1	0	0	0	1	0	1	1	0	1	1	1	0	1	1	0	1	1	1	1	1	0	0	0	1	0	1
457	1	2	16	2.36363636363636	2.45454545454545		21	38	18	16	28	8	12	1	0	1	1	1	0	0	0	0	0	1	0	1	1	1	0	0	0	0	0
457	1	3	22	2.7	2.4	.454545454545455	22	34	18	20	28	10	20	1	0	1	1	0		1	1	0	0	1	0	1	1	0		0	0	0	0	1	0	1	1	0	0	0	1	0	0
457	1	4	25	2.81818181818182	2.63636363636364	.454545454545455	21	32	14	18	28	24	26	1	0	1	1	0	0	1	1	0	1	1	0	1	1	0	0	1	1	0	0	1	0	1	1	0	0	1	0	0	0
458	1	1	26	2.72727272727273	3	.636363636363636	16	38	17	16	14	2	4	1	1	1	1	0	0	0	1	0	0	1	0	1	1	1	0	0	1	0	1	1	1	1	0	0	0	0	1	1	1
458	1	2	21	3.18181818181818	3.18181818181818		22	34	14	15	6	0	0	1	1	1	1	1	1	0	1	1	1	1	0	1	1	1	0	0	1	1	1
458	1	3	22	3	3	.636363636363636	25	34	15	15	22	4	12	1	1	1	1	0	0	0	1	1	1	1	0	1	1	1	0	0	1	1	1	1	1	1	0	0	0	0	1	1	1
458	1	4	24	3	3.09090909090909	.636363636363636	17	35	15	14	16	8	20	1	1	1	1	0	0	0	1	1	1	1	0	1	1	1	0	0	1	1	1	1	1	1	0	0	0	0	1	1	1
465	1	1	21	3	2.18181818181818	0	28	32	13	10	20	18	18	1	1	1	1	0	1	1	0	0	1	0	0	0	1	0	0	0	0	0	0	0	0	0	0	0	0	0	0	0	0
465	1	2	18	2.72727272727273	3.18181818181818		30	35	14	12	16	18	16	1	1	1	0	0	0	0	0	1	0	1	1	1	1	1	0	1	0	1	1
465	1	3	15	2.81818181818182	2.90909090909091	.727272727272727	30	25	13	16	28	18	18	1	1	1	0	0	0	0	1	1	1	1	1	1	1	0	0	1	0	1	1	1	1	1	0	0	0	1	1	1	1
465	1	4
470	1	1	11	2.72727272727273	1.72727272727273	.454545454545455	26	24	13	14	36	18	14	1	0	1	0	0	0	0	0	1	1	1	0	1	0	0	0	0	0	0	0	1	0	1	0	0	0	0	0	1	1
470	1	2	19	2.90909090909091	2.63636363636364		21	29	12	10	30	16	16	1	0	1	1	1	0	0	1	1	1	1	0	1	1	1	1	1	1	0	0
470	1	3	19	2.81818181818182	2.63636363636364	.545454545454545	24	28	18	18	34	10	14	1	0	1	1	1	0	0	0	1	1	1	0	1	1	1	1	0	0	0	0	1	0	1	0	0	0	0	1	1	1
470	1	4	20	2.81818181818182	2.63636363636364	.4	21	32	14	16	24	12	14	1	0	1	1	1	0	0	1	1	1	1	0	1	1	1	0	0	0	0	0	1	0	1	0	0	0	0	0	1	1
471	1	1	19	2.45454545454545	2.72727272727273	.272727272727273	21	31	15	18	16	6	12	1	1	1	0	0	0	1	0	0	0	1	0	1	1	1	1	1	0	0	0	1	0	1	0	0	0	0	0	0	0
471	1	2	20	3.09090909090909	2.90909090909091		17	36	18	16	20	14	2	1	1	1	1	1	1	1	0	0	0	1	1	1	1	1	1	1	0	0	0
471	1	3	24	3.09090909090909	3.45454545454545	.454545454545455	18	38	14	15	34	0	22	1	1	1	1	1	1	1	0	0	0	1	1	1	1	1	1	1	1	0	0	1	1	1	0	0	0	0	0	0	1
471	1	4	24	3.36363636363636	3.45454545454545	.363636363636364	17	38	12	11	8	0	0	1	1	1	1	1	1	1	1	1	1	1	1	1	1	1	1	1	0	0	0	1	1	1	0	0	0	0	0	0	0
480	2	1	15	3.09090909090909	3.09090909090909	.363636363636364	30	34	12	12	2	0	2	1	1	1	1	1	1	1	1	1	1	1	1	1	1	1	1	1	1	1	1	1	1	1	0	0	0	0	0	0	0
480	2	2	14	3.63636363636364			31	37	9	11	10	14	8	1	1	1	1	1	1	1	1	1	1
480	2	3	17	3.9		.9	27	30	9	8	2	0	6		1	1	1	1	1	1	1	1	1												1	1	1	1	1	1	1	1	1
480	2	4	16	4	3.7	.1	29	40	10	8	10	8	12		1	1	1	1	1	1	1	1	1		1	1	1	1	1	1	1	1	1		0	0	0	0	0	0	0	0	0
484	2	1	13	2.09090909090909	2	.272727272727273	17	38	12	13	26	10	14	1	1	1	0	0	0	0	0	0	0	1	0	1	1	1		0	0	0	0	1	0	1	1	0	0	0	0	0	0
484	2	2	20	2.45454545454545	2.27272727272727		22	32	13	13	30	18	16	1	0	1	1	0	0	0	0	0	0	1	0	1	1	1	0	0	0	0	0
484	2	3	17	2.18181818181818	2.36363636363636	.454545454545455	27	31	9	12	24	16	8	1	0	1	1	0	0	0	0	0	0	1	1	1	1	1	0	0	0	0	0	1	1	1	1	0	0	0	0	0	0
484	2	4	18	2.36363636363636	2.27272727272727	.454545454545455	24	30	8	13	18	16	12	1	0	1	1	1	0	0	0	0	0	1	1	1	1	0	0	0	0	0	0	1	1	1	1	0	0	0	0	0	0
488	2	1	11	1.9	1.4	.272727272727273	21	40	13	17	30	20	28	1	1	0	1	0	0	0	0	0	0	1	0	0	0	0	0	0	0	0	0	1	0	0	1	0	0	0	0	0	0
488	2	2	16	1.8	1.3		27	40	17	17	28	28	26	1	1	0	0	0	0	0	0	1	0	1	0	0	0	0	0	0	0	0	0
488	2	3	10	1.6	1.4	.1	17	36	17	18	0	8	4	1	1	0	0	0	0	0	0	0	0	1	0	0	0	0	0	0	0	0	0	1	0	0	0	0	0	0	0	0	0
488	2	4	14	1.45454545454545	1.81818181818182	.181818181818182	23	36	16	17	28	18	16	1	0	0	0	0	0	0	0	0	0	1	0	0	0	0	0	0	0	0	0	1	0	0	0	0	0	0	0	0	0
491	1	1	20	2.7	2.4	.7	16	40	19	21	36	16	40		0	1	1	1	0	1	0	0	0		0	1	1	1	0	1	0	0	0		1	1	1	1	0	1	0	1	0
491	1	2	20	2.7	2.5		17	37	20	21	40	30	42		0	1	1	1	0	1	0	0	0		0	1	1	1	0	1	0	0	0
491	1	3	20	2.4	1.7	.7	15	40	21	20	40	34	32		0	1	1	0	0	1	0	0	0		0	1	0	0	0	1	0	0	0		1	1	1	1	0	1	0	1	0
491	1	4	24	2.5	2.3	.6	17	40	21	21	34	42	42		0	1	1	1	0	1	0	0	0		0	1	1	1	0	1	0	0	0		1	1	1	1	0	1	0	0	0
498	2	1	25	2.9	3.3	.2	12	34	10	14	14	18	22		1	1	1	1	0	1	1	0	0		1	1	1	1	0	1	1	1	1		0	1	0	0	0	0	0	0	0
498	2	2	26	3.1	3.2		10	39	11	14	4	8	2		1	1	1	1	0	1	1	1	1		1	1	1	1	0	1	1	1	1
498	2	3	27	3.1	3.3	.3	12	38	9	11	12	8	2		1	1	1	1	0	1	1	1	1		1	1	1	1	0	1	1	1	1		1	1	0	0	0	0	0	0	0
498	2	4	26	2.6	2.6	.3	13	38	8	11	0	4	0		1	1	1	1	0	1	0	0	0		1	1	1	1	0	1	0	0	0		1	1	0	0	0	0	0	0	0
503	2	1	29	3.4	3.6	.4	14	35	16	19	12	16	0		0	1	1	1	0	1	1	1	1		1	1	1	1	1	1	1	1	1		0	1	1	0	0	0	0	0	1
503	2	2	29	3.6	3.6		16	40	11	14	2	0	0		0	1	1	1	1	1	1	0	1		0	1	1	1	1	1	1	0	1
503	2	3	27	3.1	3.2	.9	14	40	20	18	24	20	16		1	1	1	1	1	1	1	1	1		1	1	1	1	1	1	1	1	1		1	1	1	0	1	1	1	1	1
503	2	4	27	3.6	3.4	.6	10	40	20	19	20	20	14		1	1	1	1	1	1	1	1	1		1	1	1	1	1	1	1	1	1		1	1	1	0	0	0	1	0	1
505	2	1	20	2.9	2.6	.3	30	30	15	18	36	32	24		0	1	1	1	0	1	0	0	1		0	1	1	1	0	1	0	0	0		1	1	0	0	0	0	0	0	0
505	2	2	21	2.4	2.5		26	30	15	18	34	32	20		1	1	1	1	0	0	0	0	0		1	1	1	1	0	0	0	0	0
505	2	3	22	2.7	2.8	.5	28	31	17	20	24	16	14		1	1	1	1	0	0	0	0	0		1	1	1	1	0	1	0	0	0		1	1	1	0	0	0	0	0	1
505	2	4	21	2.8	2.8	.3	27	30	18	20	28	26	22		1	1	1	1	0	0	0	1	0		1	1	1	1	0	1	0	0	0		1	1	0	0	0	0	0	0	0
507	1	1	16	2.3	2	.5	26	32	12	15	26	18	40		1	1	0	1	0	0	0	0	1		0	0	0	1	0	0	0	1	0		1	1	0	1	0	0	0	1	1
507	1	2	20	2.7	2.4		22	37	10	16	18	16	36		1	1	0	1	0	0	1	1	1		0	0	1	1	0	0	1	0	1
507	1	3	18	2.4	2.3	.666666666666667	30	32	16	19	4	6	30		1	1	0	1	0	0	1	1	0		0	0	0	1	0	1	0	1	1		1	1		1	0	0	1	1	1
507	1	4	19	2.7	2.7	.75	26	34	18	16	20	26	38		1	0	0	1	0	1	1	1	1		1	1	0	1	0	1	1	1	1		1	1		1		0	1	1	1
518	1	1	20	2.3	2.5	.5	20	39	13	17	20	16	18		0	1	1	1	0	0	0	0	0		0	1	1	1	0	1	1	0	0		0	1	1	1	0	0	1	0	0
518	1	2	18	2.72727272727273	2.72727272727273		20	40	17	19	22	18	14	1	0	1	1	1	0	0	0	0	0	1	0	1	1	1	0	0	0	0	0
518	1	3	22	2.1	2.4	.8	23	37	16	17	24	18	20		0	0	1	1	0	0	0	0	0		0	0	1	1	0	0	0	0	0		1	1	1	1	0	0	1	1	1
518	1	4	19	2.90909090909091	2.72727272727273	.3	26	40	19	18	30	22	26	1	0	1	1	1	0	1	0	1	0	1	0	1	1	1	0	0	0	0	0	0	0	1	1	1	0	0	0	0	0
520	2	1	16	2.18181818181818	2.09090909090909	.181818181818182	27	28	9	12	24	16	16	1	0	1	1	0	0	0	0	0	1	0	0	1	1	1	0	0	0	0	0	0	0	1	0	0	0	0	0	0	0
520	2	2	14	1.63636363636364	1.81818181818182		35	25	7	11	26	18	12	0	0	1	0	0	0	0	0	0	0	0	0	1	1	1	0	0	0	0	0
520	2	3	15	1.54545454545455	1.72727272727273	.181818181818182	35	24	9	11	22	18	16	0	0	1	0	0	0	0	0	0	0	1	0	1	0	1	0	0	0	0	0	0	0	1	0	0	0	0	0	0	0
520	2	4	13	1.81818181818182	1.63636363636364	.181818181818182	36	28	5	10	22	20	20	1	0	1	0	0	0	0	0	0	0	0	0	1	0	0	0	0	0	0	0	0	0	1	0	0	0	0	0	0	0
521	1	1
521	1	2	22	3.2	3.1		24	32	13	9	34	36	20		1	1	1	1	1	1	1	1	1		1	1	1	1	0	1	1	1	1
521	1	3	24	2.9	2.7	.5	23	29	13	11	24	18	18		0	1	1	1	1	1	1	1	1		0	1	1	1	0	0	1	1	1		0	1	0	0	0	0	1	1	1
521	1	4	25	2.8	2.8	.3	25	34	10	11	32	26	28		0	1	1	1	0	1	1	1	1		0	1	1	1	0	1	1	1	1		0	1	0	0	0	0	1	0	0
524	1	1	20	1.90909090909091	2.54545454545455	.4	17	32	10	10	26	16	2	1	0	1	1	0	0	0	0	0	0	1	1	0	1	1	0	0	0	0	0	1	1	1	1	0	0	0	0	0	0
524	1	2	13	2			18	31	11	9	22	20	4	1	0	1	0	0	0	0	0	0	0
524	1	3	17	2.63636363636364		.363636363636364	22	31	10	12	32	20	14	1	0	1	1	0	0	1	0	0	0											1	0	1	1	0	0	0	0	0	0
524	1	4	20	2.72727272727273	2.09090909090909	.545454545454545	19	38	13	13	34	22	16	1	0	1	1	0	1	1	0	0	0	0	0	1	1	0	0	1	0	0	0	1	1	1	1	0	0	1	0	0	0
527	1	1	17	3	2.8	.3	22	34	10	10	28	16	26		1	1	1	1	1	1	1	0	0		1	1	1	1	0	1	0	0	0		1	1	0	0	0	0	0	0	0
527	1	2	23	3.4	2.9		22	40	9	9	22	14	16		1	1	1	1	1	1	1	1	1		1	1	1	1	0	0	0	0	0
527	1	3	19	2.8	2.7	.4	23	31	13	12	28	20	24		0	1	1	0	0	0	1	1	1		1	1	1	0	0	0	1	0	0		1	1	0	0	0	0	0	0	1
527	1	4	21	2.7	2.9	.4	23	30	10	8	32	22	24		1	1	1	0	0	0	1	0	0		1	1	1	1	1	0	0	0	0		1	1	0	0	0	0	0	0	1
531	2	1	21	3.6	3.5	.7	21	40	7	7	22	16	6		1	1	1	1	0	1	1	1	1		0	1	1	1	0	1	1	1	1		1	1	0	0	0	1	1	1	1
531	2	2	23	3	3.1		15	33	6	3	14	8	6		1	1	1	1	0	1	1	1	0		1	1	1	1	0	1	1	1	0
531	2	3	21	3	2.9	.6	18	32	2	3	36	10	14		1	1	1	1	0	1	1	1	0		1	1	1	1	0	1	1	1	0		1	1	0	0	0	1	1	1	0
531	2	4	18	2.9	2.9	.6	19	35	0	0	32	18	22		1	1	1	0	0	1	1	1	1		1	1	1	0	0	1	1	1	1		1	1	0	0	0	0	1	1	1
